# Supplementary material for: Assembly and Comparative Analysis of the Complete Mitochondrial Genome of Bromus inermis
Source: Genes (Basel). 2025 May 28;16(6):652. doi: 10.3390/genes16060652 (PMC12193292; doi:10.3390/genes16060652)
Supplement: Supplementary file 1 [file genes-16-00652-s001.zip › genes-3628464-supplementary Table.xlsx]

## Sheet: TableS1
Table S1. Material information for phylogenetic tree analysis in this study
Name	Family	Subfamily	Genus	GenBank accessions	Size (bp)
Bambusa oldhamii	Poaceae	Bambusoideae	Bambusa	EU365401.1	509941
Lolium perenne	Poaceae	Pooideae	Lolium	JX999996.1	678580
Hordeum vulgare subsp. vulgare	Poaceae	Pooideae	Hordeum	MN127979.1	525599
Hordeum vulgare subsp. Spontaneum	Poaceae	Pooideae	Hordeum	MN127982.1	525599
Oryza sativa	Poaceae	Oryzoideae	Oryza sativa	NC_007886.1	491515
Zea perennis	Poaceae	Panicoideae	Zea	NC_008331.1	570354
Zea mays	Poaceae	Panicoideae	Zea	NC_008332.1	680603
Sorghum bicolor	Poaceae	Panicoideae	Sorghum	NC_008360.1	468628
Oryza rufipogon	Poaceae	Oryzoideae	Oryza	NC_013816.1	559045
Aegilops speltoides	Poaceae	Pooideae	Aegilops	NC_022666.1	476091
Triticum timopheevii	Poaceae	Pooideae	Triticum	NC_022714.1	443419
Triticum aestivum	Poaceae	Pooideae	Triticum	NC_036024.1	452526
Eleusine indica	Poaceae	Chloridoideae	Eleusine	NC_040989.1	520691
Elymus magellanicus	Poaceae	Pooideae	Elymus	NC_072709.1	583450
Avena longiglumis	Poaceae	Pooideae	Avena	NC_072961.1	548445
Agrostis stolonifera	Poaceae	Pooideae	Agrostis	NC_082434.1	560800
Paspalum vaginatum	Poaceae	Panicoideae	Paspalum	NC_086594.1	504515
Thinopyrum obtusiflorum	Poaceae	Pooideae	Thinopyrum	OK120846.1	390725
Poa pratensis	Poaceae	Pooideae	Poa	OQ612620.1	447463
Triticum urartu	Poaceae	Pooideae	Triticum	OV785729.2	392977
Aegilops cylindrica	Poaceae	Pooideae	Aegilops	OV788894.2	422440
Aegilops tauschii	Poaceae	Pooideae	Agropyron	OV788895.2	415497
Agropyron cristatum	Poaceae	Pooideae	Agropyron	PP503006.1	381065
Saccharum narenga	Poaceae	Panicoideae	Saccharum	PP551632.1	513095
Tripidium rufipilum	Poaceae	Panicoideae	Tripidium	PP666877.1	442758
Saccharum fulvum	Poaceae	Panicoideae	Saccharum	PP666878.1	442503
Tripidium ravennae	Poaceae	Panicoideae	Tripidium	PP666879.1	512514
Aegilops umbellulata	Poaceae	Pooideae	Aegilops	PP885439.1	444989
Fargesia qinlingensis	Poaceae	Bambusoideae	Fargesia	PP885440.1	398247
Phragmites australis	Poaceae	Arundinoideae	Phragmites	PP916046.1	501059
Indocalamus tessellatus	Poaceae	Bambusoideae	Indocalamus	PQ456900.1	623094
Bromus inermis	Poaceae	Pooideae	Bromus	PQ510806	515056
Nassella tenuissima	Poaceae	Pooideae	Nassella	PQ576941.1	424371
Lotus japonicus	Fabaceae	Papilionoideae	Lotus	NC_016743.2	380861	Outgroups
Glycine max	Fabaceae	Papilionoideae	Glycine	NC_020455.1	402558

## Sheet: Table S2
Table S2. The gene makeup of the mitogenome of Bromus inermis
	Group of genes	Gene name
Core genes	ATP synthase	atp1, atp4, atp6 (2), atp8, atp9 (2)
	Cytochrome c biogenesis	ccmB, ccmC, ccmFc*, ccmFn
	Ubiquinol cytochrome c reductase	cob
	Cytochrome c oxidase	cox1, cox2*, cox3
	Maturases	matR
Variable genes	Transport membrane protein	mttB
	NADH dehydrogenase	nad1****, nad2****, nad3, nad4***, nad4L, nad5****, nad6, nad7****, nad9
	Ribosomal proteins (LSU)	#rpl5 (2), rpl16
	Ribosomal proteins (SSU)	rps1*, rps12, rps13, rps19, rps2, rps3*, rps4, rps7
	Succinate dehydrogenase	#sdh4
rRNA genes	Ribosomal RNAs	rrn18 (4), rrn26 (2), rrn5 (4)
tRNA genes	Transfer RNAs	trnC-GCA, trnD-GTC (2), trnE-TTC, trnF-GAA, trnK-TTT (2), trnM-CAT (4), trnN-GTT (2), trnP-TGG (2), trnQ-TTG (2), trnS-GCT, trnS-GGA, trnS-TGA, trnW-CCA, trnY-GTA
Notes: *: intron number; #Gene: pseudogene; Gene (2): number of copies of multicopy genes.

## Sheet: Table S3
Table S3 . Mitochondrial gene start codon and stop codon and fragment information of Bromus inermis
Group of genes	Gene name	Length	Start codon	Stop codon	Amino acid
ATP synthase	atp1	1530	ATG	TGA	510
	atp4	579	ATG	TAG	193
	atp6	993	ATG	TGA	331
	atp6	843	ATG	TGA	281
	atp8	468	ATG	TAA	156
	atp9	225	ATG	TGA	75
	atp9	225	ATG	TGA	75
Cytohrome c biogenesis	ccmB	621	ATG	TGA	207
	ccmC	723	ATG	TAG	241
	ccmFc	1161	ATG	CGA(TGA)	387
	ccmFn	1785	ATG	TAG	595
Ubichinol cytochrome c reductase	cob	1194	ATG	TAG	398
Cytochrome c oxidase	cox1	1575	ATG	TAG	525
	cox2	783	ATG	TAA	261
	cox3	798	ATG	TGA	266
Maturases	matR	1977	ATG	TAG	659
Transport membrance protein	mttB	816	ATG	TAG	272
NADH dehydrogenase	nad1	978	ACG(ATG)	TAA	326
	nad2	1467	ATG	TAA	489
	nad3	357	ATG	TAA	119
	nad4	1488	ATG	TGA	496
	nad4L	303	ACG(ATG)	TAA	101
	nad5	2013	ATG	TAA	671
	nad6	618	ATG	TAA	206
	nad7	1185	ATG	TAG	395
	nad9	573	ATG	TAA	191
Ribosomal proteins (LSU)	rpl16	516	ATG	TAA	172
Ribosomal proteins (SSU)	rps1	543	ATG	TGA	181
	rps12	378	ATG	TGA	126
	rps13	351	ATG	TGA	117
	rps19	273	ATG	TAA	91
	rps2	1080	ATG	TAG	360
	rps3	1680	ATG	TAG	560
	rps4	1044	ATG	TAA	348
	rps7	447	ATG	TAA	149
Ribosomal RNAs	rrn18	1974
	rrn18	1974
	rrn18	1974
	rrn18	1974
	rrn26	3460
	rrn26	3460
	rrn5	125
	rrn5	125
	rrn5	125
	rrn5	125
Transfer RNAs	trnC-GCA	71
	trnD-GTC	74
	trnD-GTC	74
	trnE-TTC	72
	trnF-GAA	73
	trnK-TTT	73
	trnK-TTT	73
	trnM-CAT	73
	trnM-CAT	74
	trnM-CAT	74
	trnM-CAT	74
	trnN-GTT	72
	trnN-GTT	74
	trnP-TGG	75
	trnP-TGG	75
	trnQ-TTG	72
	trnQ-TTG	72
	trnS-GCT	88
	trnS-GGA	91
	trnS-TGA	87
	trnW-CCA	74
	trnY-GTA	83

## Sheet: Table S4
Table S4 .Intron and exon sizes and directions of dividing genes in the mitochondrial genome Bromus inermis
Gene Name	Sequence type	Start	End	Strand	Length
atp1	exon1	503456	504985	+	1530
atp4	exon1	206461	207039	-	579
atp6	exon1	174753	175745	-	993
atp6-2	exon1	226468	227310	+	843
atp8	exon1	37488	37955	-	468
atp9	exon1	269843	270067	+	225
atp9-2	exon1	350673	350897	+	225
ccmB	exon1	1044	1664	-	621
ccmC	exon1	19937	20659	+	723
ccmFc	intron	52704	53862	-	1159
ccmFc	exon1	53863	54464	-	602
ccmFc	exon2	52145	52703	-	559
ccmFn	exon1	435883	437667	+	1785
cob	exon1	415898	417091	-	1194
cox1	exon1	427042	428616	-	1575
cox2	intron	240134	241415	-	1282
cox2	exon1	241416	241803	-	388
cox2	exon2	239739	240133	-	395
cox3	exon1	284301	285098	-	798
matR	exon1	321487	323463	-	1977
mttB	exon1	256690	257505	+	816
nad1	exon1	95747	96133	-	387
nad1	exon2	29120	29200	+	81
nad1	exon3	30623	30814	+	192
nad1	exon4	402417	402475	-	59
nad1	exon5	320702	320960	-	259
nad1	intron1	96134	29119	+	-67014
nad1	intron2	29201	30622	+	1422
nad1	intron3	30815	402416	+	371602
nad1	intron4	402476	320701	+	-81774
nad2	exon1	216035	216187	-	153
nad2	exon2	214829	215220	-	392
nad2	exon3	455236	455396	+	161
nad2	exon4	457808	458380	+	573
nad2	exon5	459789	459976	+	188
nad2	intron1	216188	214828	+	-1359
nad2	intron2	215221	455235	+	240015
nad2	intron3	455397	457807	+	2411
nad2	intron4	458381	459788	+	1408
nad3	exon1	11010	11366	+	357
nad4	intron1	296875	297905	-	1031
nad4	intron2	292917	296359	-	3443
nad4	intron3	290841	292493	-	1653
nad4	exon1	297906	298366	-	461
nad4	exon2	296360	296874	-	515
nad4	exon3	292494	292916	-	423
nad4	exon4	290752	290840	-	89
nad4L	exon1	90186	90488	+	303
nad5	exon1	411010	411239	-	230
nad5	exon2	408927	410142	-	1216
nad5	exon3	320318	320339	-	22
nad5	exon4	126553	126947	+	395
nad5	exon5	127881	128030	+	150
nad5	intron1	411240	408926	+	-2313
nad5	intron2	410143	320317	+	-89825
nad5	intron3	320340	126552	+	-193787
nad5	intron4	126948	127880	+	933
nad6	exon1	400756	401373	-	618
nad7	intron1	492336	493148	-	813
nad7	intron2	490955	492266	-	1312
nad7	intron3	489490	490487	-	998
nad7	intron4	487547	489245	-	1699
nad7	exon1	493149	493291	-	143
nad7	exon2	492267	492335	-	69
nad7	exon3	490488	490954	-	467
nad7	exon4	489246	489489	-	244
nad7	exon5	487285	487546	-	262
nad9	exon1	453196	453768	+	573
rpl16	exon1	159581	160096	+	516
rps1	exon1	437744	438097	+	354
rps1	exon2	438188	438376	+	189
rps1	intron	438098	438187	+	90
rps12	exon1	11411	11788	+	378
rps13	exon1	27815	28165	+	351
rps19	exon1	89011	89283	+	273
rps2	exon1	309142	310221	+	1080
rps3	exon1	156822	156895	+	74
rps3	exon2	158085	159690	+	1606
rps3	intron	156896	158084	+	1189
rps4	exon1	485779	486822	-	1044
rps7	exon1	66050	66496	-	447
rrn18	exon1	23437	25410	+	1974
rrn18-2	exon1	99704	101677	-	1974
rrn18-3	exon1	200184	202157	+	1974
rrn18-4	exon1	470350	472323	+	1974
rrn26	exon1	138984	142443	+	3460
rrn26-2	exon1	383306	386765	+	3460
rrn5	exon1	25523	25647	+	125
rrn5-2	exon1	99467	99591	-	125
rrn5-3	exon1	202270	202394	+	125
rrn5-4	exon1	472436	472560	+	125
trnC-GCA	exon1	82282	82352	-	71
trnD-GTC	exon1	238613	238686	-	74
trnD-GTC-2	exon1	337952	338025	-	74
trnE-TTC	exon1	497599	497670	+	72
trnF-GAA	exon1	68900	68972	-	73
trnK-TTT	exon1	131277	131349	-	73
trnK-TTT-2	exon1	331082	331154	-	73
trnM-CAT	exon1	78307	78379	+	73
trnM-CAT-2	exon1	338729	338802	+	74
trnM-CAT-3	exon1	461936	462009	+	74
trnM-CAT-4	exon1	499892	499965	-	74
trnN-GTT	exon1	337256	337327	+	72
trnN-GTT-2	exon1	499688	499761	-	74
trnP-TGG	exon1	97315	97389	-	75
trnP-TGG-2	exon1	474638	474712	+	75
trnQ-TTG	exon1	135045	135116	-	72
trnQ-TTG-2	exon1	199430	199501	+	72
trnS-GCT	exon1	10408	10495	+	88
trnS-GGA	exon1	69394	69484	-	91
trnS-TGA	exon1	182995	183081	-	87
trnW-CCA	exon1	5078	5151	-	74
trnY-GTA	exon1	454512	454594	+	83

## Sheet: Table S5
Table S5. Size and type of scattered repeats in mitochondrial genome of Bromus inermis
The repeat length of the first part	The starting site of the first part	Type	Alignment length	Similarity	The repeat length of the second part	The starting site of the second part	E-value	Location
380040	391954	F	11915	100	135718	147632	0	rrn26;rrn26+I3:I285
469585	481134	P	11550	100	90893	102442	0	trnP-UGG,rrn5,rrn18;trnP-UGG,nad1,rrn5,rrn18
226531	233347	P	6817	100	168716	175532	0	atp6;atp6
97483	102085	P	4603	100	23029	27631	0	rrn18,rrn5;rrn5,rrn18
469942	474544	F	4603	100	23029	27631	0	rrn18,rrn5;rrn5,rrn18
199759	204320	F	4562	100	23012	27573	0	rrn5,rrn18;rrn5,rrn18
199776	204320	P	4545	100	97541	102085	0	rrn18,rrn5;rrn18,rrn5
469942	474486	F	4545	100	199776	204320	0	rrn5,rrn18;rrn18,rrn5
287699	288900	P	1202	100	150192	151393	0	IGS(cox3,nad4);IGS(rrn26,rps3)
330682	331329	F	648	99.846	130877	131524	0	trnK-UUU;trnK-UUU
426842	427249	F	408	99.02	361803	362209	0	cox1;IGS(atp9,rrn26)
350628	351020	F	393	100	269798	270190	0	atp9;atp9
497825	498138	P	314	99.045	57816	58128	1.24e-158	IGS(trnE-UUC,trnN-GUU);IGS(ccmFc,rps7)
503340	503659	F	322	96.584	328437	328757	3.5e-149	atp1;IGS(matR,trnK-UUU)
416799	417127	F	332	93.675	113547	113860	4.62e-133	cob;IGS(rrn18,nad5)
206233	206486	F	254	98.819	666	918	2.8e-125	atp4;IGS(atp1,ccmB)
311025	311281	F	257	95.331	252455	252704	2.86e-110	IGS(rps2,nad5);IGS(cox2,mttB)
159705	159954	P	254	95.276	112840	113093	1.03e-109	rpl16;IGS(rrn18,nad5)
429438	429683	F	252	95.635	114171	114422	1.03e-109	IGS(cox1,ccmFn);IGS(rrn18,nad5)
160379	160600	P	223	98.655	37785	38007	4.79e-108	IGS(rpl16,atp6);atp8
250854	251064	P	211	99.526	117416	117626	2.88e-105	IGS(cox2,mttB);IGS(rrn18,nad5)
294457	294649	P	193	99.482	31566	31757	1.05e-94	nad4(intron);IGS(nad1,atp8)
337933	338125	F	195	98.462	238592	238786	1.76e-92	trnD-GUC;trnD-GUC
510548	510713	P	166	99.398	424439	424604	2.99e-80	IGS(atp1,ccmB);IGS(cob,cox1)
403578	403741	P	164	99.39	88832	88995	3.86e-79	IGS(nad1,nad5);IGS(trnC-GCA,rps19)
400796	401057	F	262	88.55	179757	179993	5e-78	nad6;IGS(atp6,trnS-UGA)
361684	361906	P	227	90.749	270096	270316	5e-78	IGS(atp9,rrn26);IGS(atp9,cox3)
58154	58305	F	152	100	11339	11490	3.89e-74	IGS(ccmFc,rps7);rps12,nad3
241813	241994	F	182	95.055	66576	66748	5.03e-73	IGS(cox2,mttB);IGS(rps7,trnF-GAA)
362996	363136	F	142	99.296	206713	206854	2.36e-66	IGS(atp9,rrn26);atp4
362827	362977	F	155	96.129	241813	241967	1.1e-64	IGS(atp9,rrn26);IGS(cox2,mttB)
362826	362958	F	133	99.248	66575	66706	2.38e-61	IGS(atp9,rrn26);IGS(rps7,trnF-GAA)
251071	251215	F	148	95.27	60289	60436	3.97e-59	IGS(cox2,mttB);IGS(ccmFc,rps7)
369220	369350	P	131	98.473	209129	209259	3.97e-59	IGS(atp9,rrn26);IGS(atp4,nad2)
209132	209259	P	128	99.219	369220	369347	3.97e-59	IGS(atp4,nad2);IGS(atp9,rrn26)
307209	307328	F	120	100	263866	263985	2.39e-56	IGS(nad4,rps2);IGS(mttB,atp9)
426822	426945	P	124	97.581	350926	351049	1.44e-53	IGS(cob,cox1);IGS(atp9,rrn26)
250752	250860	P	109	100	206856	206964	3.12e-50	IGS(cox2,mttB);atp4
309550	309777	P	233	82.833	181035	181256	5.21e-48	rps2;IGS(atp6,trnS-UGA)
499892	499993	P	102	99.02	461908	462009	1.13e-44	trnM-CAU;trnM-CAU
216319	216414	P	96	100	87144	87239	5.25e-43	IGS(nad2,atp6);IGS(trnC-GCA,rps19)
87144	87242	P	99	98.99	216316	216414	5.25e-43	IGS(trnC-GCA,rps19);IGS(nad2,atp6)
416578	416692	F	116	93.966	113389	113503	6.79e-42	cob;IGS(rrn18,nad5)
428580	428679	F	100	98	114177	114276	6.79e-42	cox1;IGS(rrn18,nad5)
362819	362920	P	102	97.059	226159	226260	2.44e-41	IGS(atp9,rrn26);IGS(nad2,atp6)
505214	505367	P	168	86.31	426841	427008	8.79e-41	IGS(atp1,ccmB);IGS(cob,cox1)
426850	427008	P	159	87.421	505214	505358	8.79e-41	IGS(cob,cox1);IGS(atp1,ccmB)
505214	505357	P	158	87.342	361812	361969	3.16e-40	IGS(atp1,ccmB);IGS(atp9,rrn26)
415662	415756	F	96	97.917	130346	130441	4.09e-39	IGS(nad5,cob);IGS(nad5,trnK-UUU)
226159	226253	P	95	96.842	66575	66669	1.9e-37	IGS(nad2,atp6);IGS(rps7,trnF-GAA)
426851	426945	P	95	96.842	270096	270190	1.9e-37	IGS(cob,cox1);IGS(atp9,cox3)
361812	361906	P	95	96.842	350926	351020	1.9e-37	IGS(atp9,rrn26);IGS(atp9,rrn26)
350926	351029	P	104	94.231	361803	361906	1.9e-37	IGS(atp9,rrn26);IGS(atp9,rrn26)
270096	270199	P	104	94.231	426842	426945	1.9e-37	IGS(atp9,cox3);IGS(cob,cox1)
241813	241906	P	94	96.809	226159	226252	6.84e-37	IGS(cox2,mttB);IGS(nad2,atp6)
513472	513560	F	90	97.778	91414	91502	8.85e-36	IGS(atp1,ccmB);IGS(nad4L,nad1)
417527	417637	F	111	92.793	113926	114028	8.85e-36	IGS(cob,cox1);IGS(rrn18,nad5)
513472	513563	P	93	96.774	480522	480613	8.85e-36	IGS(atp1,ccmB);IGS(trnP-UGG,rps4)
480525	480613	P	90	97.778	513472	513560	8.85e-36	IGS(trnP-UGG,rps4);IGS(atp1,ccmB)
138779	138859	F	81	100	138698	138778	1.14e-34	IGS(trnQ-UUG,rrn26);IGS(trnQ-UUG,rrn26)
383101	383181	F	81	100	138698	138778	1.14e-34	IGS(atp9,rrn26);IGS(trnQ-UUG,rrn26)
383020	383100	F	81	100	138779	138859	1.14e-34	IGS(atp9,rrn26);IGS(trnQ-UUG,rrn26)
383101	383181	F	81	100	383020	383100	1.14e-34	IGS(atp9,rrn26);IGS(atp9,rrn26)
310327	310479	P	153	85.621	37083	37218	5.33e-33	IGS(rps2,nad5);IGS(nad1,atp8)
462986	463079	P	94	94.681	179673	179764	5.33e-33	IGS(trnM-CAU,rrn18);IGS(atp6,trnS-UGA)
505267	505358	F	92	94.565	350930	351021	1.92e-32	IGS(atp1,ccmB);IGS(atp9,rrn26)
505267	505357	F	91	94.505	270100	270190	6.89e-32	IGS(atp1,ccmB);IGS(atp9,cox3)
429442	429537	F	102	92.157	428578	428679	2.48e-31	IGS(cox1,ccmFn);cox1
499675	499767	P	93	93.548	337250	337340	8.91e-31	trnN-GUU;trnN-GUU
400807	400882	P	76	98.684	89931	90006	3.21e-30	nad6;IGS(rps19,nad4L)
199427	199502	P	76	98.684	135044	135119	3.21e-30	trnQ-UUG;trnQ-UUG
509984	510062	F	79	97.468	400662	400740	3.21e-30	IGS(atp1,ccmB);IGS(rrn26,nad6)
89934	90006	P	73	100	400807	400879	3.21e-30	IGS(rps19,nad4L);nad6
349949	350017	P	69	100	285291	285359	5.36e-28	IGS(trnM-CAU,atp9);IGS(cox3,nad4)
285274	285359	F	92	92.391	113989	114080	1.93e-27	IGS(cox3,nad4);IGS(rrn18,nad5)
503288	503355	P	68	100	234194	234261	1.93e-27	IGS(trnM-CAU,atp1);IGS(atp6,trnD-GUC)
56346	56412	P	67	100	9495	9561	6.94e-27	IGS(ccmFc,rps7);IGS(trnW-CCA,trnS-GCU)
10779	10844	F	66	100	9495	9560	2.5e-26	IGS(trnS-GCU,nad3);IGS(trnW-CCA,trnS-GCU)
56347	56412	P	66	100	10779	10844	2.5e-26	IGS(ccmFc,rps7);IGS(trnS-GCU,nad3)
412109	412172	P	64	100	9085	9148	3.23e-25	IGS(nad5,cob);IGS(trnW-CCA,trnS-GCU)
138803	138869	F	67	98.507	56347	56413	3.23e-25	IGS(trnQ-UUG,rrn26);IGS(ccmFc,rps7)
383125	383191	F	67	98.507	56347	56413	3.23e-25	IGS(atp9,rrn26);IGS(ccmFc,rps7)
383125	383190	P	66	98.485	9495	9560	1.16e-24	IGS(atp9,rrn26);IGS(trnW-CCA,trnS-GCU)
138803	138868	P	66	98.485	9495	9560	1.16e-24	IGS(trnQ-UUG,rrn26);IGS(trnW-CCA,trnS-GCU)
383125	383190	P	66	98.485	10779	10844	1.16e-24	IGS(atp9,rrn26);IGS(trnS-GCU,nad3)
138803	138868	P	66	98.485	10779	10844	1.16e-24	IGS(trnQ-UUG,rrn26);IGS(trnS-GCU,nad3)
10782	10844	P	63	100	138803	138865	1.16e-24	IGS(trnS-GCU,nad3);IGS(trnQ-UUG,rrn26)
9498	9560	P	63	100	138803	138865	1.16e-24	IGS(trnW-CCA,trnS-GCU);IGS(trnQ-UUG,rrn26)
10782	10844	P	63	100	383125	383187	1.16e-24	IGS(trnS-GCU,nad3);IGS(atp9,rrn26)
9498	9560	P	63	100	383125	383187	1.16e-24	IGS(trnW-CCA,trnS-GCU);IGS(atp9,rrn26)
179775	179839	P	65	98.462	89931	89995	4.18e-24	IGS(atp6,trnS-UGA);IGS(rps19,nad4L)
410532	410593	P	62	100	157409	157470	4.18e-24	nad5(intron);rps3(intron)
89934	89995	P	62	100	179775	179836	4.18e-24	IGS(rps19,nad4L);IGS(atp6,trnS-UGA)
226177	226265	P	89	89.888	207039	207127	4.18e-24	IGS(nad2,atp6);atp4
415808	415868	F	61	100	179673	179733	1.5e-23	IGS(nad5,cob);IGS(atp6,trnS-UGA)
487259	487323	F	67	97.015	174618	174684	5.4e-23	nad7;IGS(rpl16,atp6)
487259	487323	P	67	97.015	227379	227445	5.4e-23	nad7;IGS(atp6,trnD-GUC)
349941	350017	P	83	91.566	114006	114088	1.94e-22	IGS(trnM-CAU,atp9);IGS(rrn18,nad5)
463019	463079	P	61	98.361	415808	415868	6.99e-22	IGS(trnM-CAU,rrn18);IGS(nad5,cob)
383044	383100	P	57	100	9504	9560	2.51e-21	IGS(atp9,rrn26);IGS(trnW-CCA,trnS-GCU)
138722	138778	P	57	100	9504	9560	2.51e-21	IGS(trnQ-UUG,rrn26);IGS(trnW-CCA,trnS-GCU)
383044	383100	P	57	100	10788	10844	2.51e-21	IGS(atp9,rrn26);IGS(trnS-GCU,nad3)
138722	138778	P	57	100	10788	10844	2.51e-21	IGS(trnQ-UUG,rrn26);IGS(trnS-GCU,nad3)
269873	269944	F	72	93.056	27664	27735	2.51e-21	atp9;IGS(rrn5,rps13)
350703	350774	F	72	93.056	27664	27735	2.51e-21	atp9;IGS(rrn5,rps13)
138722	138778	F	57	100	56347	56403	2.51e-21	IGS(trnQ-UUG,rrn26);IGS(ccmFc,rps7)
383044	383100	F	57	100	56347	56403	2.51e-21	IGS(atp9,rrn26);IGS(ccmFc,rps7)
464465	464521	P	57	100	58105	58161	2.51e-21	IGS(trnM-CAU,rrn18);IGS(ccmFc,rps7)
463030	463234	P	225	76.889	72200	72421	2.51e-21	IGS(trnM-CAU,rrn18);IGS(trnS-GGA,trnM-CAU)
362819	362902	F	84	89.286	207044	207127	2.51e-21	IGS(atp9,rrn26);IGS(atp4,nad2)
226175	226342	P	176	79.545	175874	176034	9.04e-21	IGS(nad2,atp6);IGS(atp6,trnS-UGA)
233325	233413	P	90	87.778	189147	189235	9.04e-21	IGS(atp6,trnD-GUC);IGS(trnS-UGA,trnQ-UUG)
237463	237581	P	132	82.576	197006	197137	9.04e-21	IGS(atp6,trnD-GUC);IGS(trnS-UGA,trnQ-UUG)
189150	189235	P	87	88.506	233325	233410	9.04e-21	IGS(trnS-UGA,trnQ-UUG);IGS(atp6,trnD-GUC)
197009	197137	P	129	82.946	237463	237578	9.04e-21	IGS(trnS-UGA,trnQ-UUG);IGS(atp6,trnD-GUC)
348126	348199	P	74	91.892	289883	289956	9.04e-21	IGS(trnM-CAU,atp9);IGS(cox3,nad4)
156756	156852	F	97	86.598	89241	89328	4.21e-19	rps3;rps19
368193	368248	F	56	98.214	242109	242164	4.21e-19	IGS(atp9,rrn26);IGS(cox2,mttB)
350012	350089	P	78	89.744	66580	66653	1.51e-18	IGS(trnM-CAU,atp9);IGS(rps7,trnF-GAA)
329427	329496	P	71	91.549	213993	214063	1.51e-18	IGS(matR,trnK-UUU);IGS(atp4,nad2)
350012	350089	F	78	89.744	226175	226248	1.51e-18	IGS(trnM-CAU,atp9);IGS(nad2,atp6)
350012	350089	P	78	89.744	241817	241890	1.51e-18	IGS(trnM-CAU,atp9);IGS(cox2,mttB)
213993	214085	P	93	86.022	329407	329496	1.51e-18	IGS(atp4,nad2);IGS(matR,trnK-UUU)
362831	362904	P	78	89.744	350012	350089	1.51e-18	IGS(atp9,rrn26);IGS(trnM-CAU,atp9)
262223	262282	F	61	95.082	177989	178049	5.44e-18	IGS(mttB,atp9);IGS(atp6,trnS-UGA)
207051	207127	F	77	88.312	66575	66651	1.96e-17	IGS(atp4,nad2);IGS(rps7,trnF-GAA)
362819	362904	F	94	86.17	175942	176034	1.96e-17	IGS(atp9,rrn26);IGS(atp6,trnS-UGA)
328470	328532	F	67	92.537	307143	307209	1.96e-17	IGS(matR,trnK-UUU);IGS(nad4,rps2)
499106	499158	P	53	98.113	424591	424643	1.96e-17	IGS(trnE-UUC,trnN-GUU);IGS(cob,cox1)
215235	215283	P	49	100	30563	30611	7.04e-17	nad2(intron);nad1(intron)
455016	455067	P	52	98.077	52920	52971	7.04e-17	IGS(trnY-GUA,nad2);ccmFc(intron)
241813	241888	F	76	88.158	207052	207127	7.04e-17	IGS(cox2,mttB);IGS(atp4,nad2)
466796	466853	P	58	94.828	209904	209961	7.04e-17	IGS(trnM-CAU,rrn18);IGS(atp4,nad2)
358111	358236	P	131	80.153	285448	285575	7.04e-17	IGS(atp9,rrn26);IGS(cox3,nad4)
209904	209964	P	61	93.443	466793	466853	7.04e-17	IGS(atp4,nad2);IGS(trnM-CAU,rrn18)
189619	189685	F	71	90.141	3	73	2.53e-16	IGS(trnS-UGA,trnQ-UUG);IGS(atp1,ccmB)
49432	49479	F	48	100	41156	41203	2.53e-16	IGS(atp8,ccmFc);IGS(atp8,ccmFc)
257707	257781	F	75	88	59152	59226	2.53e-16	IGS(mttB,atp9);IGS(ccmFc,rps7)
348388	348439	P	52	98.077	142036	142086	2.53e-16	IGS(trnM-CAU,atp9);rrn26
386358	386408	P	52	98.077	348388	348439	2.53e-16	rrn26;IGS(trnM-CAU,atp9)
175982	176034	F	54	96.296	66601	66653	9.1e-16	IGS(atp6,trnS-UGA);IGS(rps7,trnF-GAA)
241838	241890	F	54	96.296	175982	176034	9.1e-16	IGS(cox2,mttB);IGS(atp6,trnS-UGA)
462976	463030	P	58	94.828	400741	400798	9.1e-16	IGS(trnM-CAU,rrn18);nad6
400741	400801	P	61	93.443	462973	463030	9.1e-16	nad6;IGS(trnM-CAU,rrn18)
417513	417576	F	65	90.769	113860	113923	3.27e-15	IGS(cob,cox1);IGS(rrn18,nad5)
511460	511509	P	50	98	220655	220703	3.27e-15	IGS(atp1,ccmB);IGS(nad2,atp6)
252697	252748	F	52	96.154	252652	252703	3.27e-15	IGS(cox2,mttB);IGS(cox2,mttB)
462029	462074	P	46	100	284439	284484	3.27e-15	IGS(trnM-CAU,rrn18);cox3
220655	220706	P	53	96.226	511457	511509	3.27e-15	IGS(nad2,atp6);IGS(atp1,ccmB)
497507	497554	P	49	97.959	216564	216612	1.18e-14	IGS(nad7,trnE-UUC);IGS(nad2,atp6)
461698	461741	F	44	100	52923	52966	4.24e-14	IGS(nad2,trnM-CAU);ccmFc(intron)
237988	238034	F	47	97.872	74138	74184	4.24e-14	IGS(atp6,trnD-GUC);IGS(trnS-GGA,trnM-CAU)
350496	350595	P	101	81.188	175436	175536	1.52e-13	IGS(trnM-CAU,atp9);atp6
189223	189280	F	58	91.379	189098	189155	1.52e-13	IGS(trnS-UGA,trnQ-UUG);IGS(trnS-UGA,trnQ-UUG)
350499	350595	F	97	81.443	226531	226627	1.52e-13	IGS(trnM-CAU,atp9);atp6
426669	426740	P	73	87.671	244099	244166	1.52e-13	IGS(cob,cox1);IGS(cox2,mttB)
179663	179722	F	60	90	72362	72421	5.48e-13	IGS(atp6,trnS-UGA);IGS(trnS-GGA,trnM-CAU)
178222	178275	P	54	92.593	73875	73928	5.48e-13	IGS(atp6,trnS-UGA);IGS(trnS-GGA,trnM-CAU)
408129	408174	P	46	97.826	163455	163499	5.48e-13	IGS(nad1,nad5);IGS(rpl16,atp6)
207022	207072	F	51	94.118	175920	175970	5.48e-13	atp4;IGS(atp6,trnS-UGA)
446206	446250	F	45	97.778	377488	377532	5.48e-13	IGS(rps1,nad9);IGS(atp9,rrn26)
140815	140858	F	44	97.727	10803	10846	1.97e-12	rrn26;IGS(trnS-GCU,nad3)
385137	385180	F	44	97.727	10803	10846	1.97e-12	rrn26;IGS(trnS-GCU,nad3)
281484	281543	F	60	90	48833	48891	1.97e-12	IGS(atp9,cox3);IGS(atp8,ccmFc)
111519	111565	F	47	95.745	78188	78234	1.97e-12	IGS(rrn18,nad5);IGS(trnS-GGA,trnM-CAU)
147511	147551	F	41	100	143095	143135	1.97e-12	IGS(rrn26,rps3);IGS(rrn26,rps3)
391833	391873	F	41	100	143095	143135	1.97e-12	IGS(rrn26,nad6);IGS(rrn26,rps3)
387417	387457	F	41	100	147511	147551	1.97e-12	IGS(rrn26,nad6);IGS(rrn26,rps3)
462407	462507	P	101	80.198	180561	180661	1.97e-12	IGS(trnM-CAU,rrn18);IGS(atp6,trnS-UGA)
333071	333117	P	47	95.745	270510	270556	1.97e-12	IGS(trnK-UUU,trnN-GUU);IGS(atp9,cox3)
270510	270559	P	50	94	333068	333117	1.97e-12	IGS(atp9,cox3);IGS(trnK-UUU,trnN-GUU)
391833	391873	F	41	100	387417	387457	1.97e-12	IGS(rrn26,nad6);IGS(rrn26,nad6)
395866	395984	F	119	78.151	393639	393757	1.97e-12	IGS(rrn26,nad6);IGS(rrn26,nad6)
461698	461741	P	44	97.727	455021	455064	1.97e-12	IGS(nad2,trnM-CAU);IGS(trnY-GUA,nad2)
180567	180661	P	95	81.053	462407	462501	1.97e-12	IGS(atp6,trnS-UGA);IGS(trnM-CAU,rrn18)
140960	140999	F	40	100	24737	24776	7.09e-12	rrn26;rrn18
385282	385321	F	40	100	24737	24776	7.09e-12	rrn26;rrn18
385282	385324	P	43	97.674	100335	100377	7.09e-12	rrn26;rrn18
140960	141002	P	43	97.674	100335	100377	7.09e-12	rrn26;rrn18
201484	201523	F	40	100	140960	140999	7.09e-12	rrn18;rrn26
100338	100377	P	40	100	140960	140999	7.09e-12	rrn18;rrn26
471650	471689	F	40	100	140960	140999	7.09e-12	rrn18;rrn26
385282	385321	F	40	100	201484	201523	7.09e-12	rrn26;rrn18
422430	422472	P	43	97.674	265762	265804	7.09e-12	IGS(cob,cox1);IGS(mttB,atp9)
357110	357152	F	43	97.674	269620	269662	7.09e-12	IGS(atp9,rrn26);IGS(mttB,atp9)
417598	417637	F	40	100	285274	285313	7.09e-12	IGS(cob,cox1);IGS(cox3,nad4)
100338	100377	P	40	100	385282	385321	7.09e-12	rrn18;rrn26
471650	471689	F	40	100	385282	385321	7.09e-12	rrn18;rrn26
140815	140856	F	42	97.619	9519	9560	2.55e-11	rrn26;IGS(trnW-CCA,trnS-GCU)
385137	385178	F	42	97.619	9519	9560	2.55e-11	rrn26;IGS(trnW-CCA,trnS-GCU)
27037	27078	F	42	97.619	25793	25834	2.55e-11	IGS(rrn5,rps13);IGS(rrn5,rps13)
203784	203825	F	42	97.619	25793	25834	2.55e-11	IGS(rrn5,atp4);IGS(rrn5,rps13)
98036	98077	P	42	97.619	25793	25834	2.55e-11	IGS(trnP-UGG,rrn5);IGS(rrn5,rps13)
473950	473991	F	42	97.619	25793	25834	2.55e-11	IGS(rrn5,trnP-UGG);IGS(rrn5,rps13)
202540	202581	F	42	97.619	27037	27078	2.55e-11	IGS(rrn5,atp4);IGS(rrn5,rps13)
99280	99321	P	42	97.619	27037	27078	2.55e-11	IGS(trnP-UGG,rrn5);IGS(rrn5,rps13)
472706	472747	F	42	97.619	27037	27078	2.55e-11	IGS(rrn5,trnP-UGG);IGS(rrn5,rps13)
159459	159503	F	45	95.556	27621	27665	2.55e-11	rps3;IGS(rrn5,rps13)
385137	385178	P	42	97.619	56347	56388	2.55e-11	rrn26;IGS(ccmFc,rps7)
140815	140856	P	42	97.619	56347	56388	2.55e-11	rrn26;IGS(ccmFc,rps7)
472709	472747	P	39	100	98036	98074	2.55e-11	IGS(rrn5,trnP-UGG);IGS(trnP-UGG,rrn5)
99280	99318	F	39	100	98036	98074	2.55e-11	IGS(trnP-UGG,rrn5);IGS(trnP-UGG,rrn5)
202543	202581	P	39	100	98036	98074	2.55e-11	IGS(rrn5,atp4);IGS(trnP-UGG,rrn5)
25796	25834	P	39	100	98036	98074	2.55e-11	IGS(rrn5,rps13);IGS(trnP-UGG,rrn5)
473953	473991	P	39	100	99280	99318	2.55e-11	IGS(rrn5,trnP-UGG);IGS(trnP-UGG,rrn5)
203787	203825	P	39	100	99280	99318	2.55e-11	IGS(rrn5,atp4);IGS(trnP-UGG,rrn5)
27040	27078	P	39	100	99280	99318	2.55e-11	IGS(rrn5,rps13);IGS(trnP-UGG,rrn5)
113915	113959	F	45	95.556	113863	113907	2.55e-11	IGS(rrn18,nad5);IGS(rrn18,nad5)
342870	342908	P	39	100	128086	128124	2.55e-11	IGS(trnM-CAU,atp9);IGS(nad5,trnK-UUU)
385137	385178	P	42	97.619	138722	138763	2.55e-11	rrn26;IGS(trnQ-UUG,rrn26)
140815	140856	P	42	97.619	138722	138763	2.55e-11	rrn26;IGS(trnQ-UUG,rrn26)
385137	385178	P	42	97.619	138803	138844	2.55e-11	rrn26;IGS(trnQ-UUG,rrn26)
140815	140856	P	42	97.619	138803	138844	2.55e-11	rrn26;IGS(trnQ-UUG,rrn26)
383125	383166	P	42	97.619	140815	140856	2.55e-11	IGS(atp9,rrn26);rrn26
383044	383085	P	42	97.619	140815	140856	2.55e-11	IGS(atp9,rrn26);rrn26
308792	308843	P	52	92.308	176206	176256	2.55e-11	IGS(nad4,rps2);IGS(atp6,trnS-UGA)
203784	203825	F	42	97.619	202540	202581	2.55e-11	IGS(rrn5,atp4);IGS(rrn5,atp4)
98036	98077	P	42	97.619	202540	202581	2.55e-11	IGS(trnP-UGG,rrn5);IGS(rrn5,atp4)
473950	473991	F	42	97.619	202540	202581	2.55e-11	IGS(rrn5,trnP-UGG);IGS(rrn5,atp4)
99280	99321	P	42	97.619	203784	203825	2.55e-11	IGS(trnP-UGG,rrn5);IGS(rrn5,atp4)
472706	472747	F	42	97.619	203784	203825	2.55e-11	IGS(rrn5,trnP-UGG);IGS(rrn5,atp4)
350051	350089	P	39	100	207056	207094	2.55e-11	IGS(trnM-CAU,atp9);IGS(atp4,nad2)
241941	241994	P	54	90.741	226035	226088	2.55e-11	IGS(cox2,mttB);IGS(nad2,atp6)
453091	453167	F	77	84.416	266815	266887	2.55e-11	IGS(rps1,nad9);IGS(mttB,atp9)
385137	385178	P	42	97.619	383044	383085	2.55e-11	rrn26;IGS(atp9,rrn26)
385137	385178	P	42	97.619	383125	383166	2.55e-11	rrn26;IGS(atp9,rrn26)
98036	98077	P	42	97.619	472706	472747	2.55e-11	IGS(trnP-UGG,rrn5);IGS(rrn5,trnP-UGG)
473950	473991	F	42	97.619	472706	472747	2.55e-11	IGS(rrn5,trnP-UGG);IGS(rrn5,trnP-UGG)
99280	99321	P	42	97.619	473950	473991	2.55e-11	IGS(trnP-UGG,rrn5);IGS(rrn5,trnP-UGG)
234143	234183	F	41	97.561	24462	24502	9.17e-11	IGS(atp6,trnD-GUC);rrn18
234143	234183	P	41	97.561	100612	100652	9.17e-11	IGS(atp6,trnD-GUC);rrn18
234143	234183	F	41	97.561	201209	201249	9.17e-11	IGS(atp6,trnD-GUC);rrn18
471375	471415	F	41	97.561	234143	234183	9.17e-11	rrn18;IGS(atp6,trnD-GUC)
499786	499825	P	40	97.5	138926	138965	3.3e-10	IGS(trnN-GUU,trnM-CAU);IGS(trnQ-UUG,rrn26)
307651	307693	P	43	95.349	248591	248633	3.3e-10	IGS(nad4,rps2);IGS(cox2,mttB)
499786	499825	P	40	97.5	383248	383287	3.3e-10	IGS(trnN-GUU,trnM-CAU);IGS(atp9,rrn26)
189155	189190	P	36	100	160317	160352	1.19e-09	IGS(trnS-UGA,trnQ-UUG);IGS(rpl16,atp6)
377833	377874	F	42	95.238	172959	173000	1.19e-09	IGS(atp9,rrn26);IGS(rpl16,atp6)
377833	377874	P	42	95.238	229063	229104	1.19e-09	IGS(atp9,rrn26);IGS(atp6,trnD-GUC)
321017	321071	F	55	89.091	296942	296995	1.19e-09	IGS(nad1,matR);nad4(intron)
376949	377009	P	61	86.885	370861	370919	1.19e-09	IGS(atp9,rrn26);IGS(atp9,rrn26)
399564	399618	F	55	89.091	371487	371540	1.19e-09	IGS(rrn26,nad6);IGS(atp9,rrn26)
352258	352299	F	42	95.238	42055	42095	4.27e-09	IGS(atp9,rrn26);IGS(atp8,ccmFc)
415808	415857	F	50	90	72372	72421	4.27e-09	IGS(nad5,cob);IGS(trnS-GGA,trnM-CAU)
178198	178232	P	35	100	89110	89144	4.27e-09	IGS(atp6,trnS-UGA);rps19
207130	207175	P	48	91.667	138947	138994	4.27e-09	IGS(atp4,nad2);rrn26
383269	383322	P	54	88.889	207124	207175	4.27e-09	rrn26;IGS(atp4,nad2)
138947	139000	P	54	88.889	207124	207175	4.27e-09	rrn26;IGS(atp4,nad2)
378394	378428	F	35	100	378355	378389	4.27e-09	IGS(atp9,rrn26);IGS(atp9,rrn26)
207130	207175	P	48	91.667	383269	383316	4.27e-09	IGS(atp4,nad2);rrn26
349111	349144	F	34	100	22151	22184	1.53e-08	IGS(trnM-CAU,atp9);IGS(ccmC,rrn18)
270121	270196	P	78	82.051	37083	37158	1.53e-08	IGS(atp9,cox3);IGS(nad1,atp8)
255933	255981	F	49	89.796	43469	43517	1.53e-08	IGS(cox2,mttB);IGS(atp8,ccmFc)
374869	374908	F	41	95.122	45700	45740	1.53e-08	IGS(atp9,rrn26);IGS(atp8,ccmFc)
74109	74148	F	40	95	74074	74113	1.53e-08	IGS(trnS-GGA,trnM-CAU);IGS(trnS-GGA,trnM-CAU)
250459	250514	F	57	87.719	161348	161402	1.53e-08	IGS(cox2,mttB);IGS(rpl16,atp6)
340630	340679	P	55	89.091	237872	237926	1.53e-08	IGS(trnM-CAU,atp9);IGS(atp6,trnD-GUC)
37083	37161	P	81	81.481	270118	270196	1.53e-08	IGS(nad1,atp8);IGS(atp9,cox3)
365884	365917	F	34	100	365846	365879	1.53e-08	IGS(atp9,rrn26);IGS(atp9,rrn26)
350951	351022	P	74	82.432	37087	37158	5.52e-08	IGS(atp9,rrn26);IGS(nad1,atp8)
491022	491076	P	57	87.719	157954	158006	5.52e-08	nad7(intron);rps3(intron)
464947	464991	P	45	91.111	173674	173718	5.52e-08	IGS(trnM-CAU,rrn18);IGS(rpl16,atp6)
464944	464979	F	36	97.222	228342	228377	5.52e-08	IGS(trnM-CAU,rrn18);IGS(atp6,trnD-GUC)
310422	310481	F	62	85.484	270139	270198	5.52e-08	IGS(rps2,nad5);IGS(atp9,cox3)
361804	361881	P	85	81.176	310397	310481	5.52e-08	IGS(atp9,rrn26);IGS(rps2,nad5)
37087	37161	P	77	81.818	350948	351022	5.52e-08	IGS(nad1,atp8);IGS(atp9,rrn26)
173686	173721	P	36	97.222	464944	464979	5.52e-08	IGS(rpl16,atp6);IGS(trnM-CAU,rrn18)
156819	156850	F	32	100	58307	58338	1.98e-07	rps3;IGS(ccmFc,rps7)
131797	131828	P	32	100	65657	65688	1.98e-07	IGS(trnK-UUU,trnQ-UUG);IGS(ccmFc,rps7)
419827	419868	P	42	92.857	132403	132442	1.98e-07	IGS(cob,cox1);IGS(trnK-UUU,trnQ-UUG)
349993	350068	P	76	82.895	175982	176048	1.98e-07	IGS(trnM-CAU,atp9);IGS(atp6,trnS-UGA)
301349	301390	P	46	91.304	265900	265945	1.98e-07	IGS(nad4,rps2);IGS(mttB,atp9)
329384	329415	F	32	100	270045	270076	1.98e-07	IGS(matR,trnK-UUU);atp9
415578	415622	F	45	91.111	283453	283496	1.98e-07	IGS(nad5,cob);IGS(atp9,cox3)
350875	350906	F	32	100	329384	329415	1.98e-07	atp9;IGS(matR,trnK-UUU)
39588	39631	P	44	90.909	22588	22630	7.14e-07	IGS(atp8,ccmFc);IGS(ccmC,rrn18)
461694	461724	P	31	100	28211	28241	7.14e-07	IGS(nad2,trnM-CAU);IGS(rps13,nad1)
161392	161422	F	31	100	133128	133158	7.14e-07	IGS(rpl16,atp6);IGS(trnK-UUU,trnQ-UUG)
503242	503279	P	38	94.737	241970	242006	7.14e-07	IGS(trnM-CAU,atp1);IGS(cox2,mttB)
360541	360612	P	72	83.333	270329	270391	7.14e-07	IGS(atp9,rrn26);IGS(atp9,cox3)
269893	269946	F	54	85.185	11988	12041	2.57e-06	atp9;IGS(rps12,ccmC)
350723	350776	F	54	85.185	11988	12041	2.57e-06	atp9;IGS(rps12,ccmC)
309791	309820	F	30	100	87323	87352	2.57e-06	rps2;IGS(trnC-GCA,rps19)
215491	215526	P	37	94.595	132320	132356	2.57e-06	nad2(intron);IGS(trnK-UUU,trnQ-UUG)
491798	491865	P	68	82.353	157408	157472	2.57e-06	nad7(intron);rps3(intron)
45564	45592	P	29	100	37079	37107	9.23e-06	IGS(atp8,ccmFc);IGS(nad1,atp8)
505288	505358	P	72	80.556	37088	37158	9.23e-06	IGS(atp1,ccmB);IGS(nad1,atp8)
368381	368415	F	35	94.286	71285	71319	9.23e-06	IGS(atp9,rrn26);IGS(trnS-GGA,trnM-CAU)
358041	358095	F	58	84.483	72200	72257	9.23e-06	IGS(atp9,rrn26);IGS(trnS-GGA,trnM-CAU)
455005	455033	F	29	100	131791	131819	9.23e-06	IGS(trnY-GUA,nad2);IGS(trnK-UUU,trnQ-UUG)
250188	250216	F	29	100	156406	156434	9.23e-06	IGS(cox2,mttB);IGS(rrn26,rps3)
309036	309085	F	51	86.275	196174	196224	9.23e-06	IGS(nad4,rps2);IGS(trnS-UGA,trnQ-UUG)
37088	37161	P	75	80	505285	505358	9.23e-06	IGS(nad1,atp8);IGS(atp1,ccmB)

## Sheet: Table S6
Table S6 .Distribution of SSRs types and quantities in mitochondrial genome of Bromus inermis
SSR type	Repeats	Number of SSRs	Total
monomer	A/T	16	18
	C/G	2
dimer	AC/GT	2	21
	AG/CT	7
	AT/AT	12
trimer	AAC/GTT	1	14
	AAG/CTT	4
	AAT/ATT	4
	ACT/AGT	4
	AGC/CTG	1
tetramer	AAAC/GTTT	1	52
	AAAG/CTTT	13
	AAAT/ATTT	3
	AACG/CGTT	1
	AAGC/CTTG	4
	AAGG/CCTT	2
	AAGT/ACTT	3
	AATG/ATTC	15
	ACAG/CTGT	1
	ACTG/AGTC	2
	AGAT/ATCT	1
	AGCG/CGCT	1
	AGCT/AGCT	3
	ATCC/ATGG	1
	CCGG/CCGG	1
pentamer	AAACG/CGTTT	1	14
	AAAGG/CCTTT	1
	AAAGT/ACTTT	1
	AAATG/ATTTC	2
	AACTG/AGTTC	1
	AAGAT/ATCTT	1
	AAGTG/ACTTC	1
	AATAC/ATTGT	1
	AATGG/ATTCC	1
	ACCAT/ATGGT	1
	ACCCG/CGGGT	1
	AGCTC/AGCTG	1
	CCCGG/CCGGG	1
hexamer	AACACG/CGTGTT	1	5
	AAGAAT/ATTCTT	2
	AAGCAG/CTGCTT	1
	AATCAT/ATGATT	1

## Sheet: Table S7
Table S7. SSRs in the mitochondrial genome of Bromus inermis
SSR type	Structure of SSR Repeats	size	start	end	Location
p2	(TC)5	10	4596	4605	IGS(ccmB,trnW-CCA)
p2	(TA)8	16	5808	5823	IGS(trnW-CCA,trnS-GCU)
p5	(GGTCG)3	15	10172	10186	IGS(trnW-CCA,trnS-GCU)
p1	(A)11	11	12960	12970	IGS(rps12,ccmC)
p2	(AT)7	14	16509	16522	IGS(rps12,ccmC)
p3	(TAT)5	15	16520	16534	IGS(rps12,ccmC)
p4	(AATG)3	12	25823	25834	IGS(rrn5,rps13)
p4	(AATG)3	12	27067	27078	IGS(rrn5,rps13)
p4	(ACTT)3	12	35223	35234	IGS(nad1,atp8)
p4	(CTTG)3	12	35240	35251	IGS(nad1,atp8)
p4	(CTTT)3	12	38250	38261	IGS(atp8,ccmFc)
p2	(TA)6	12	40218	40229	IGS(atp8,ccmFc)
p2	(CT)5	10	42527	42536	IGS(atp8,ccmFc)
p3	(AAT)4	12	51753	51764	IGS(atp8,ccmFc)
p1	(T)10	10	58360	58369	IGS(ccmFc,rps7)
p1	(G)11	11	58370	58380	IGS(ccmFc,rps7)
p6	(CAGAAG)3	18	63441	63458	IGS(ccmFc,rps7)
p3	(CTT)4	12	81538	81549	IGS(trnM-CAU,trnC-GCA)
p4	(TTCT)19	76	84941	85016	IGS(trnC-GCA,rps19)
p2	(CT)5	10	89663	89672	IGS(rps19,nad4L)
p5	(AAATG)3	15	92238	92252	IGS(nad4L,nad1)
p4	(CATT)3	12	98036	98047	IGS(trnP-UGG,rrn5)
p4	(TTCA)3	12	99278	99289	IGS(trnP-UGG,rrn5)
p2	(CA)5	10	115044	115053	IGS(rrn18,nad5)
p3	(CTT)4	12	120926	120937	IGS(rrn18,nad5)
p4	(GAAG)29	116	121415	121530	IGS(rrn18,nad5)
p3	(AGT)4	12	123334	123345	IGS(rrn18,nad5)
p4	(ATAA)3	12	123381	123392	IGS(rrn18,nad5)
p2	(AG)5	10	123758	123767	IGS(rrn18,nad5)
p4	(CAAA)3	12	125534	125545	IGS(rrn18,nad5)
p1	(A)12	12	125780	125791	IGS(rrn18,nad5)
p4	(CTGT)4	16	125991	126006	IGS(rrn18,nad5)
p5	(ATAAG)3	15	130736	130750	IGS(nad5,trnK-UUU)
p4	(TACT)11	44	133065	133108	IGS(trnK-UUU,trnQ-UUG)
p2	(TA)5	10	136522	136531	IGS(trnQ-UUG,rrn26)
p4	(AATG)3	12	142577	142588	IGS(rrn26,rps3)
p4	(AATG)3	12	142590	142601	IGS(rrn26,rps3)
p2	(AT)6	12	149883	149894	IGS(rrn26,rps3)
p2	(TA)5	10	151266	151275	IGS(rrn26,rps3)
p2	(TC)5	10	154785	154794	IGS(rrn26,rps3)
p4	(CATT)3	12	158216	158227	rps3
p4	(GACT)3	12	162624	162635	IGS(rpl16,atp6)
p1	(A)10	10	163443	163452	IGS(rpl16,atp6)
p4	(TAGA)4	16	164760	164775	IGS(rpl16,atp6)
p1	(T)10	10	166509	166518	IGS(rpl16,atp6)
p3	(TTA)4	12	169926	169937	IGS(rpl16,atp6)
p4	(TTTC)3	12	174579	174590	IGS(rpl16,atp6)
p4	(TTAT)3	12	179990	180001	IGS(atp6,trnS-UGA)
p1	(T)12	12	180961	180972	IGS(atp6,trnS-UGA)
p3	(CTA)4	12	183688	183699	IGS(trnS-UGA,trnQ-UUG)
p4	(TACT)4	16	184450	184465	IGS(trnS-UGA,trnQ-UUG)
p2	(CT)5	10	184522	184531	IGS(trnS-UGA,trnQ-UUG)
p5	(AAGTA)3	15	194066	194080	IGS(trnS-UGA,trnQ-UUG)
p2	(TA)5	10	195594	195603	IGS(trnS-UGA,trnQ-UUG)
p1	(T)10	10	195749	195758	IGS(trnS-UGA,trnQ-UUG)
p4	(AATG)3	12	202570	202581	IGS(rrn5,atp4)
p4	(AATG)3	12	203814	203825	IGS(rrn5,atp4)
p1	(A)12	12	207326	207337	IGS(atp4,nad2)
p6	(GAATAA)3	18	213168	213185	IGS(atp4,nad2)
p4	(GAAA)3	12	222164	222175	IGS(nad2,atp6)
p2	(AT)5	10	222465	222474	IGS(nad2,atp6)
p6	(GTTCGT)3	18	226148	226165	IGS(nad2,atp6)
p4	(GAAA)3	12	227473	227484	IGS(atp6,trnD-GUC)
p3	(TAA)4	12	232126	232137	IGS(atp6,trnD-GUC)
p6	(AATAAG)3	18	233364	233381	IGS(atp6,trnD-GUC)
p5	(CTTCA)3	15	236593	236607	IGS(atp6,trnD-GUC)
p1	(A)11	11	238840	238850	IGS(trnD-GUC,cox2)
p4	(GAGC)3	12	239661	239672	IGS(trnD-GUC,cox2)
p1	(A)11	11	240759	240769	cox2(intron)
p4	(TAGC)3	12	244914	244925	IGS(cox2,mttB)
p1	(A)11	11	246806	246816	IGS(cox2,mttB)
p4	(AAAG)3	12	248374	248385	IGS(cox2,mttB)
p6	(TAATCA)3	18	251753	251770	IGS(cox2,mttB)
p4	(AAGA)3	12	252041	252052	IGS(cox2,mttB)
p5	(GTATT)3	15	258208	258222	IGS(mttB,atp9)
p5	(TTTCC)3	15	260888	260902	IGS(mttB,atp9)
p4	(GCTT)3	12	274107	274118	IGS(atp9,cox3)
p2	(GT)5	10	278842	278851	IGS(atp9,cox3)
p3	(TAC)4	12	281135	281146	IGS(atp9,cox3)
p2	(TA)5	10	287817	287826	IGS(cox3,nad4)
p4	(GCTA)3	12	293687	293698	nad4(intron)
p4	(TCTT)3	12	295643	295654	nad4(intron)
p4	(TAGC)3	12	305364	305375	IGS(nad4,rps2)
p4	(TTCT)3	12	306497	306508	IGS(nad4,rps2)
p4	(TCAT)3	12	321136	321147	IGS(nad1,matR)
p4	(TTCT)4	16	323512	323527	IGS(matR,trnK-UUU)
p4	(AATG)4	16	330280	330295	IGS(matR,trnK-UUU)
p4	(GGAT)3	12	337638	337649	IGS(trnN-GUU,trnD-GUC)
p5	(GTATG)3	15	340989	341003	IGS(trnM-CAU,atp9)
p5	(TTCGT)3	15	350007	350021	IGS(trnM-CAU,atp9)
p4	(CTTC)3	12	353237	353248	IGS(atp9,rrn26)
p4	(TGCT)3	12	358007	358018	IGS(atp9,rrn26)
p2	(AT)7	14	362272	362285	IGS(atp9,rrn26)
p3	(TTC)4	12	363613	363624	IGS(atp9,rrn26)
p5	(GTTCA)3	15	367752	367766	IGS(atp9,rrn26)
p2	(TA)9	18	367922	367939	IGS(atp9,rrn26)
p2	(TA)5	10	380844	380853	IGS(atp9,rrn26)
p4	(AATG)3	12	386899	386910	IGS(rrn26,nad6)
p4	(AATG)3	12	386912	386923	IGS(rrn26,nad6)
p5	(ATTCC)3	15	399791	399805	IGS(rrn26,nad6)
p1	(C)10	10	401715	401724	IGS(nad6,nad1)
p1	(A)10	10	402447	402456	nad1
p4	(CTTT)4	16	403793	403808	IGS(nad1,nad5)
p3	(TGT)4	12	406687	406698	IGS(nad1,nad5)
p4	(TTTC)3	12	408115	408126	IGS(nad1,nad5)
p1	(A)10	10	411255	411264	IGS(nad5,cob)
p1	(T)10	10	434585	434594	IGS(cox1,ccmFn)
p5	(TCAGC)4	20	440051	440070	IGS(rps1,nad9)
p1	(T)10	10	442054	442063	IGS(rps1,nad9)
p4	(TTTC)3	12	446317	446328	IGS(rps1,nad9)
p3	(GCA)4	12	446402	446413	IGS(rps1,nad9)
p4	(TCGT)3	12	447227	447238	IGS(rps1,nad9)
p1	(T)10	10	454660	454669	IGS(trnY-GUA,nad2)
p2	(CT)8	16	456644	456659	nad2(intron)
p5	(CGGGC)3	15	456994	457008	nad2(intron)
p4	(CAAG)3	12	461882	461893	IGS(nad2,trnM-CAU)
p4	(AATA)3	12	466909	466920	IGS(trnM-CAU,rrn18)
p4	(AATG)3	12	472736	472747	IGS(rrn5,trnP-UGG)
p4	(AATG)3	12	473980	473991	IGS(rrn5,trnP-UGG)
p5	(TTCAT)3	15	479773	479787	IGS(trnP-UGG,rps4)
p3	(TAG)4	12	485601	485612	IGS(trnP-UGG,rps4)
p3	(AGA)4	12	491363	491374	nad7(intron)
p4	(GCCG)3	12	492347	492358	nad7(intron)
p4	(CAGT)3	12	493464	493475	IGS(nad7,trnE-UUC)

## Sheet: Table S8
Table S8. Size and location distribution of tandem repeats in mitochondrial genome of Bromus inermis
No.	Size	Copy Number	Percent Matches	Start	End	Repeat Sequence	Location
1	21	3	78	15481	15542	ACGTAGCTCTTCCGTTGGATC	IGS(rps12,ccmC)
2	16	2.1	94	38024	38057	TTACGAATTGTATCTA	IGS(atp8,ccmFc)
3	35	2.1	95	74074	74148	TTCCCCTATAGACTCCGAAAAAGCAGCGTGTACCT	IGS(trnS-GGA,trnM-CAU)
4	4	19.5	100	84941	85018	TTCT	IGS(trnC-GCA,rps19)
5	25	2	100	114268	114317	GGAAGAGAAGAACCTTAATACTAAA	IGS(rrn18,nad5)
6	4	29	100	121415	121530	GAAG	IGS(rrn18,nad5)
7	4	11.5	100	133065	133110	TACT	IGS(trnK-UUU,trnQ-UUG)
8	22	3.2	78	138295	138365	TGACAACTCCTGCAACAGAGAT	IGS(trnQ-UUG,rrn26)
9	81	2	100	138698	138859	CTTCAGAAAATCGTATAAAAATAAAGCAAGAAAACGGATGCGCTAACGCGCAACGGCTTTCGCGCTAGTTGCTCAATCCGT	IGS(trnQ-UUG,rrn26)
10	13	1.9	100	142577	142601	AATGAATGAATGA	IGS(rrn26,rps3)
11	20	2.2	95	150474	150516	CTTTAGTAAGTGAAAACACT	IGS(rrn26,rps3)
12	21	2	95	197835	197877	TCTCAATCTATAGAAACCATT	IGS(trnS-UGA,trnQ-UUG)
13	29	2.1	85	221791	221852	AGAAAGGAGTGTGTATAGCGAGTAATAGG	IGS(nad2,atp6)
14	27	2	96	226276	226329	CAATCACTTACTAACAACCCCATTGTA	IGS(nad2,atp6)
15	45	2	100	252658	252748	AAAACAAATAATGATTGAACATCGGTGTAAAGTGGAGAAGAAACG	IGS(cox2,mttB)
16	18	2.3	91	256229	256268	GGACGCCCCACCTGCTCA	IGS(cox2,mttB)
17	20	2.5	86	262112	262156	TCTTTCTTCAATAGCTTG	IGS(mttB,atp9)
18	20	1.9	100	262112	262149	TCTTTCTTCAATAGCTGTTG	IGS(mttB,atp9)
19	27	2	96	285570	285625	GCATTTTCAGAACAGGTAGGAAAAGCAA	IGS(cox3,nad4)
20	15	2	93	285610	285640	AGGTAGGAAAAGCAAG	IGS(cox3,nad4)
21	20	2.2	95	288576	288618	AAGAGTGTTTTCACTTACCA	IGS(cox3,nad4)
22	25	2.2	93	304443	304496	GGCCTACTCTGAAGGGGGCCAGCC	IGS(nad4,rps2)
23	12	2.1	100	309397	309421	AGCTATTTAAGA	rps2
24	16	1.9	93	340448	340478	TCAGACTATCAGGCAT	IGS(trnM-CAU,atp9)
25	22	3.2	78	382617	382687	TGACAACTCCTGCAACAGAGAT	IGS(atp9,rrn26)
26	81	2	100	383020	383181	CTTCAGAAAATCGTATAAAAATAAAGCAAGAAAACGGATGCGCTAACGCGCAACGGCTTTCGCGCTAGTTGCTCAATCCGT	IGS(atp9,rrn26)
27	13	1.9	100	386899	386923	AATGAATGAATGA	IGS(rrn26,nad6)
28	14	2	100	396906	396933	TTTGAAAGATAGAT	IGS(rrn26,nad6)
29	25	2	100	429529	429578	GGAAGAGAAGAACCTTAATACTAAA	IGS(cox1,ccmFn)
30	36	2.1	85	450498	450570	AAATAAGGGGCTAAGAAGCCGAAGGAGAAGAAAAAG	IGS(rps1,nad9)
31	14	2.1	100	484638	484666	AATAGCAAATACAA	IGS(trnP-UGG,rps4)

## Sheet: Table S9
Table S9 .Codon counts in the genes that code for mitochondrial proteins in Bromus inermis
Codon	Count	RSCU	Codon	Count	RSCU	Codon	Count	RSCU	Codon	Count	RSCU
UAA(*)	13	1.1818	GGC(G)	97	0.5559	AUG(M)	268	3	AGU(S)	166	1.0768
UAG(*)	10	0.9091	GGG(G)	127	0.7278	AAC(N)	98	0.5994	UCA(S)	180	1.1676
UGA(*)	10	0.9091	GGU(G)	225	1.2894	AAU(N)	229	1.4006	UCC(S)	150	0.973
GCA(A)	152	0.9226	CAC(H)	56	0.4571	CCA(P)	165	1.211	UCG(S)	119	0.7719
GCC(A)	154	0.9347	CAU(H)	189	1.5429	CCC(P)	124	0.9101	UCU(S)	213	1.3816
GCG(A)	92	0.5584	AUA(I)	228	0.855	CCG(P)	73	0.5358	ACA(T)	128	0.9961
GCU(A)	261	1.5842	AUC(I)	216	0.81	CCU(P)	183	1.3431	ACC(T)	134	1.0428
UGC(C)	55	0.7586	AUU(I)	356	1.335	CAA(Q)	220	1.5493	ACG(T)	74	0.5759
UGU(C)	90	1.2414	AAA(K)	257	1.1843	CAG(Q)	64	0.4507	ACU(T)	178	1.3852
GAC(D)	108	0.6334	AAG(K)	177	0.8157	AGA(R)	171	1.4956	GUA(V)	170	1.088
GAU(D)	233	1.3666	CUA(L)	166	0.9079	AGG(R)	90	0.7872	GUC(V)	119	0.7616
GAA(E)	279	1.361	CUC(L)	123	0.6727	CGA(R)	138	1.207	GUG(V)	142	0.9088
GAG(E)	131	0.639	CUG(L)	101	0.5524	CGC(R)	65	0.5685	GUU(V)	194	1.2416
UUC(F)	271	0.8065	CUU(L)	223	1.2197	CGG(R)	80	0.6997	UGG(W)	148	1
UUU(F)	401	1.1935	UUA(L)	274	1.4986	CGU(R)	142	1.242	UAC(Y)	75	0.4717
GGA(G)	249	1.4269	UUG(L)	210	1.1486	AGC(S)	97	0.6292	UAU(Y)	243	1.5283

## Sheet: Table S10
Table S10. The information table for Bromus inermis mitochondrial genomic RNA editing sites. **indicates the acquisition of the start codon, *indicates the acquisition of the stop codon.
Gene name	Editing position in Gene	Editing position in Codon	Codon Change	Amino Acid Change	Hydropathy	Left motifs	Edited site	Right motifs	Hydrophobicitybability
atp4**	326	109	ACG->AUG	Thr->Met	Hydrophilicity->Hydrophobicity	CGTAGTAGAATCATTACCAA	C->U	GGCACGCTGTGCGCCTAAGT	0.948
cox2**	449	150	ACG->AUG	Thr->Met	Hydrophilicity->Hydrophobicity	ACTCACTTTTGACAGTTATA	C->U	GATTCCAGAAGATGATCTAG	0.999
cox2**	704	235	ACG->AUG	Thr->Met	Hydrophilicity->Hydrophobicity	TGGAACTAATCATGCCTTTA	C->U	GCCTATCGTCGTAGAAGCAG	0.994
nad7**	224	75	ACG->AUG	Thr->Met	Hydrophilicity->Hydrophobicity	TCGTTTAGACTATGTTTCTA	C->U	GATGGCCCAAGAACACGCTC	1
atp6*	820	274	CAA->UAA	Gln->Ter	Hydrophilicity->Hydrophilicity	ATGATGCTACAAATCTCCAT	C->U	AAAATGAGTCATTTCATAAT	0.983
rpl16*	37	13	CAG->UAG	Gln->Ter	Hydrophilicity->Hydrophilicity	ATCTACTCGTAACGGAATTT	C->U	AGGTGTCAAAGTGCGGATCT	0.996
atp1	971	324	UCG->UUG	Ser->Leu	Hydrophilicity->Hydrophobicity	CCAGACAGGTGCAGGTAGCT	C->U	GACTGCGTTACCCGTGATTG	1
atp1	1490	497	CCU->CUU	Pro->Leu	Hydrophobicity->Hydrophobicity	TAACGAAAGAAAGATGGAAC	C->U	TGATGCTTCTTTAAAAGAAA	0.995
atp1	1292	431	CCC->CUC	Pro->Leu	Hydrophobicity->Hydrophobicity	GGCAAGGCTTACAGAAGTGC	C->U	CAAACAACCACAATATGAAC	0.992
atp1	1499	500	UCU->UUU	Ser->Phe	Hydrophilicity->Hydrophobicity	AAAGATGGAACCTGATGCTT	C->U	TTTAAAAGAAAGCGCTTTGC	0.988
atp1	1178	393	UCA->UUA	Ser->Leu	Hydrophilicity->Hydrophobicity	GAAACAAGTCTGCGGGAGTT	C->U	AAAACTGGAATTGGCACAAT	0.953
atp1	30	10	CUC->CUU	Leu->Leu	Hydrophobicity->Hydrophobicity	TCACCCAGAGCTGCGGAACT	C->U	ACGACTCTATTAGAAAGTAG	0.948
atp4	56	19	CCA->CUA	Pro->Leu	Hydrophobicity->Hydrophobicity	TATGCTATTTGCTGCTATTC	C->U	ATCTATTTGTGCATCAAGTC	1
atp4	76	26	CCG->UCG	Pro->Ser	Hydrophobicity->Hydrophilicity	CATCTATTTGTGCATCAAGT	C->U	CGAAGAAGATCTCAATCTAT	1
atp4	89	30	UCA->UUA	Ser->Leu	Hydrophilicity->Hydrophobicity	ATCAAGTCCGAAGAAGATCT	C->U	AATCTATAATGAAGAAATGA	1
atp4	248	83	CCG->CUG	Pro->Leu	Hydrophobicity->Hydrophobicity	CAATCCTAACGAAGTCATTC	C->U	GGAAGAATCCAATGAACAAC	1
atp4	71	24	UCA->UUA	Ser->Leu	Hydrophilicity->Hydrophobicity	TATTCCATCTATTTGTGCAT	C->U	AAGTCCGAAGAAGATCTCAA	0.997
atp4	395	132	UCA->UUA	Ser->Leu	Hydrophilicity->Hydrophobicity	CCGAAACCTAAATGTAAAGT	C->U	AGCAACACTTCTAAATGCCA	0.995
atp4	59	20	UCU->UUU	Ser->Phe	Hydrophilicity->Hydrophobicity	GCTATTTGCTGCTATTCCAT	C->U	TATTTGTGCATCAAGTCCGA	0.993
atp4	416	139	ACU->AUU	Thr->Ile	Hydrophilicity->Hydrophobicity	AGCAACACTTCTAAATGCCA	C->U	TTCTTCCCGCCGCATCCGTC	0.989
atp4	118	40	CGU->UGU	Arg->Cys	Hydrophilicity->Hydrophilicity	ATGAAGAAATGATAGTAGCT	C->U	GTTGTTTTATAGGCTTTCTC	0.984
atp6	782	261	UCA->UUA	Ser->Leu	Hydrophilicity->Hydrophobicity	AGCTCATGTTTCTACGATCT	C->U	AATTTGTATTTACTTGAATG	1
atp6	809	270	ACA->AUA	Thr->Ile	Hydrophilicity->Hydrophobicity	TATTTACTTGAATGATGCTA	C->U	AAATCTCCATCAAAATGAGT	1
atp6	364	122	CGU->UGU	Arg->Cys	Hydrophilicity->Hydrophilicity	CTTTTACTTTTTCGTTATTT	C->U	GTAATCCCCAGGGTATGATA	0.999
atp6	331	111	CGC->UGC	Arg->Cys	Hydrophilicity->Hydrophilicity	TGAAACAAAAGTTTTTCCCT	C->U	GCATCTCGGTCACTTTTACT	0.998
atp6	356	119	UCG->UUG	Ser->Leu	Hydrophilicity->Hydrophobicity	CTCGGTCACTTTTACTTTTT	C->U	GTTATTTCGTAATCCCCAGG	0.998
atp6	758	253	UCA->UUA	Ser->Leu	Hydrophilicity->Hydrophobicity	GGAATTAGGTGTAGCTATAT	C->U	ACAAGCTCATGTTTCTACGA	0.998
atp6	149	50	UCU->UUU	Ser->Phe	Hydrophilicity->Hydrophobicity	ATTTACAAATCCATCCTTGT	C->U	TATGCTGCTCACTGTCGTTT	0.996
atp6	773	258	UCU->UUU	Ser->Phe	Hydrophilicity->Hydrophobicity	TATATCACAAGCTCATGTTT	C->U	TACGATCTCAATTTGTATTT	0.996
atp6	766	256	CAU->UAU	His->Tyr	Hydrophilicity->Hydrophilicity	GTGTAGCTATATCACAAGCT	C->U	ATGTTTCTACGATCTCAATT	0.995
atp6	218	73	UCA->UUA	Ser->Leu	Hydrophilicity->Hydrophobicity	GAAAAAGGGAGGTGGAAAGT	C->U	AGTGCCAAATGCATGGCAAT	0.994
atp6	338	113	UCG->UUG	Ser->Leu	Hydrophilicity->Hydrophobicity	AAAGTTTTTCCCTCGCATCT	C->U	GGTCACTTTTACTTTTTCGT	0.99
atp6	139	47	CCA->UCA	Pro->Ser	Hydrophobicity->Hydrophilicity	ATTATTTTTCATTTACAAAT	C->U	CATCCTTGTCTATGCTGCTC	0.989
atp6	371	124	CCC->CUC	Pro->Leu	Hydrophobicity->Hydrophobicity	TTTTTCGTTATTTCGTAATC	C->U	CCAGGGTATGATACCCTTTA	0.985
atp6	372	124	CCC->CCU	Pro->Pro	Hydrophobicity->Hydrophobicity	TTTTCGTTATTTCGTAATCC	C->U	CAGGGTATGATACCCTTTAG	0.973
atp8	200	67	UCG->UUG	Ser->Leu	Hydrophilicity->Hydrophobicity	TAAGAATCTGGAAGATATCT	C->U	GAGAAAAGGTTTTAGCACCG	0.999
atp8	443	148	CCA->CUA	Pro->Leu	Hydrophobicity->Hydrophobicity	CATAATGCTCACACATGTTC	C->U	ACACGGGCAAGGAAGCATAA	0.988
atp8	362	121	CCC->CUC	Pro->Leu	Hydrophobicity->Hydrophobicity	AGGAATGGAGAGACAGATTC	C->U	CTATTTGATCTCGAAGTCCT	0.986
atp9	82	28	CUC->UUC	Leu->Phe	Hydrophobicity->Hydrophobicity	CTGTCGGTATTGGAAACGTC	C->U	TCAGTTCTTTGATTCATTCC	1
atp9	134	45	UCA->UUA	Ser->Leu	Hydrophilicity->Hydrophobicity	TCCATCATTGGCTAAACAAT	C->U	ATTTGGTTATGCCATTTTGG	1
atp9	191	64	CCA->CUA	Pro->Leu	Hydrophobicity->Hydrophobicity	AGCTATTGCATTGTTTGCCC	C->U	AATGATGGCCTTTCTGATCT	1
atp9	205	69	CUG->UUG	Leu->Leu	Hydrophobicity->Hydrophobicity	TTGCCCCAATGATGGCCTTT	C->U	TGATCTTATTTGTTTTCTGA	0.992
atp9	81	27	GUC->GUU	Val->Val	Hydrophobicity->Hydrophobicity	GCTGTCGGTATTGGAAACGT	C->U	CTCAGTTCTTTGATTCATTC	0.99
ccmB	392	131	CCG->CUG	Pro->Leu	Hydrophobicity->Hydrophobicity	AAACATTCTATTAGGGAGCC	C->U	GGTCTTGACTCTTCTGTGTG	1
ccmB	286	96	CGG->UGG	Arg->Trp	Hydrophilicity->Hydrophobicity	TTCTACAATTGGTAGGTCAC	C->U	GGGTTATTCAAATAAGTCGT	0.999
ccmB	154	52	CGG->UGG	Arg->Trp	Hydrophilicity->Hydrophobicity	ATTCCCATTTAGGTTCGATT	C->U	GGATCCCTCTGTTGTTTCCC	0.998
ccmB	475	159	CCA->UCA	Pro->Ser	Hydrophobicity->Hydrophilicity	GTTGGAACAGCTCGCAAAAT	C->U	CAACCACTTCACCTACTTTA	0.998
ccmB	476	159	CCA->CUA	Pro->Leu	Hydrophobicity->Hydrophobicity	TTGGAACAGCTCGCAAAATC	C->U	AACCACTTCACCTACTTTAT	0.998
ccmB	551	184	UCA->UUA	Ser->Leu	Hydrophilicity->Hydrophobicity	AGAAGGGTTTCATGTTCTTT	C->U	ATCGATTGGGTATTCCTCTC	0.997
ccmB	428	143	UCG->UUG	Ser->Leu	Hydrophilicity->Hydrophobicity	GTGTGGTATTCATTCTCGTT	C->U	GGCTCTTGGAATCACATCCA	0.996
ccmB	149	50	UCG->UUG	Ser->Leu	Hydrophilicity->Hydrophobicity	ATGTCATTCCCATTTAGGTT	C->U	GATTCGGATCCCTCTGTTGT	0.995
ccmB	503	168	CCA->CUA	Pro->Leu	Hydrophobicity->Hydrophobicity	TTCACCTACTTTATTGCCCC	C->U	AACCGTTTCCCGTACCTCTA	0.995
ccmB	424	142	CGU->UGU	Arg->Cys	Hydrophilicity->Hydrophilicity	TTCTGTGTGGTATTCATTCT	C->U	GTTCGGCTCTTGGAATCACA	0.994
ccmB	485	162	UCA->UUA	Ser->Leu	Hydrophilicity->Hydrophobicity	CTCGCAAAATCCAACCACTT	C->U	ACCTACTTTATTGCCCCCAA	0.993
ccmB	137	46	UCC->UUC	Ser->Phe	Hydrophilicity->Hydrophobicity	AAAAGATTTTTCATGTCATT	C->U	CCATTTAGGTTCGATTCGGA	0.989
ccmB	172	58	CCC->UCC	Pro->Ser	Hydrophobicity->Hydrophilicity	TTCGGATCCCTCTGTTGTTT	C->U	CCTTTCCTCCCGAACCTTTT	0.989
ccmB	367	123	CGG->UGG	Arg->Trp	Hydrophilicity->Hydrophobicity	TCGATCGATCCGGAATGGAT	C->U	GGTTAAACATTCTATTAGGG	0.988
ccmB	128	43	UCA->UUA	Ser->Leu	Hydrophilicity->Hydrophobicity	AGGTTTTGAAAAAGATTTTT	C->U	ATGTCATTCCCATTTAGGTT	0.985
ccmB	43	15	CCC->UCC	Pro->Ser	Hydrophobicity->Hydrophilicity	AATTTCATAAGCAGATCTTC	C->U	CCTCCACACCAATCACGAGT	0.984
ccmB	566	189	UCC->UUC	Ser->Phe	Hydrophilicity->Hydrophobicity	TCTTTCATCGATTGGGTATT	C->U	CTCTCCTTTTGTATCTCTTT	0.984
ccmB	87	29	AUC->AUU	Ile->Ile	Hydrophobicity->Hydrophobicity	TTTTTATTCCTCTCGTATAT	C->U	GTCGTCACGCCCTTAATGAT	0.982
ccmB	572	191	CCU->CUU	Pro->Leu	Hydrophobicity->Hydrophobicity	ATCGATTGGGTATTCCTCTC	C->U	TTTTGTATCTCTTTATCCAA	0.976
ccmB	467	156	UCG->UUG	Ser->Leu	Hydrophilicity->Hydrophobicity	CAGCAGTGGTTGGAACAGCT	C->U	GCAAAATCCAACCACTTCAC	0.975
ccmB	596	199	UCG->UUG	Ser->Leu	Hydrophilicity->Hydrophobicity	TGTATCTCTTTATCCAATTT	C->U	GGTCTCGATTAGTTCACAAG	0.974
ccmB	569	190	UCU->UUU	Ser->Phe	Hydrophilicity->Hydrophobicity	TTCATCGATTGGGTATTCCT	C->U	TCCTTTTGTATCTCTTTATC	0.972
ccmB	80	27	UCG->UUG	Ser->Leu	Hydrophilicity->Hydrophobicity	GAGTTTTTTTTTATTCCTCT	C->U	GTATATCGTCGTCACGCCCT	0.967
ccmB	338	113	CCG->CUG	Pro->Leu	Hydrophobicity->Hydrophobicity	TTTTCCCATGTTACAACTTC	C->U	GTACCAATTCGATCGATCCG	0.954
ccmB	194	65	CCU->CUU	Pro->Leu	Hydrophobicity->Hydrophobicity	CTTTCCTCCCGAACCTTTTC	C->U	TCGAAATGATAAAGAATCTG	0.941
ccmB	554	185	UCG->UUG	Ser->Leu	Hydrophilicity->Hydrophobicity	AGGGTTTCATGTTCTTTCAT	C->U	GATTGGGTATTCCTCTCCTT	0.939
ccmB	379	127	CUA->UUA	Leu->Leu	Hydrophobicity->Hydrophobicity	GAATGGATCGGTTAAACATT	C->U	TATTAGGGAGCCCGGTCTTG	0.938
ccmB	181	61	CCC->UCC	Pro->Ser	Hydrophobicity->Hydrophilicity	CTCTGTTGTTTCCCTTTCCT	C->U	CCGAACCTTTTCCTCGAAAT	0.937
ccmB	28	10	CAU->UAU	His->Tyr	Hydrophilicity->Hydrophilicity	GACTCTTTCTTGAACAATTT	C->U	ATAAGCAGATCTTCCCCTCC	0.92
ccmB	160	54	CCU->UCU	Pro->Ser	Hydrophobicity->Hydrophilicity	ATTTAGGTTCGATTCGGATC	C->U	CTCTGTTGTTTCCCTTTCCT	0.913
ccmB	304	102	CGU->UGU	Arg->Cys	Hydrophilicity->Hydrophilicity	ACCGGGTTATTCAAATAAGT	C->U	GTGTTTTCTGTGCTTTTCCC	0.905
ccmC	76	26	CGG->UGG	Arg->Trp	Hydrophilicity->Hydrophobicity	CGCAAATTCTCATTGGATCT	C->U	GGTTGTTCTTAACAGCGATG	1
ccmC	103	35	CAU->UAU	His->Tyr	Hydrophilicity->Hydrophilicity	TCTTAACAGCGATGGCTATT	C->U	ATTTAAGTCTTCGGGTAGCA	0.999
ccmC	161	54	UCG->UUG	Ser->Leu	Hydrophilicity->Hydrophobicity	AGGTGGAAATTCTCGTATTT	C->U	GTATGTACATGTTCCTGCGG	0.999
ccmC	358	120	CGG->UGG	Arg->Trp	Hydrophilicity->Hydrophobicity	GGCCTATGTGGGGTACCTTT	C->U	GGGTGTGGGATGCTCGTTTA	0.999
ccmC	421	141	CGU->UGU	Arg->Cys	Hydrophilicity->Hydrophilicity	TTATTTACCTGGGTGCACTG	C->U	GTTTTCAAAAGCTTCCTGTC	0.999
ccmC	446	149	CCG->CUG	Pro->Leu	Hydrophobicity->Hydrophobicity	TCAAAAGCTTCCTGTCGAAC	C->U	GGCTCCTATTTCAATCCGTG	0.999
ccmC	451	151	CCU->UCU	Pro->Ser	Hydrophobicity->Hydrophilicity	AGCTTCCTGTCGAACCGGCT	C->U	CTATTTCAATCCGTGCTGGA	0.999
ccmC	463	155	CGU->UGU	Arg->Cys	Hydrophilicity->Hydrophilicity	AACCGGCTCCTATTTCAATC	C->U	GTGCTGGACCGATCGATATA	0.999
ccmC	497	166	UCU->UUU	Ser->Phe	Hydrophilicity->Hydrophobicity	CGATATACCAATAATAAAGT	C->U	TCCAGTCAACTGGTGGAATA	0.999
ccmC	499	167	CCA->UCA	Pro->Ser	Hydrophobicity->Hydrophilicity	ATATACCAATAATAAAGTCT	C->U	CAGTCAACTGGTGGAATACA	0.999
ccmC	521	174	UCG->UUG	Ser->Leu	Hydrophilicity->Hydrophobicity	AGTCAACTGGTGGAATACAT	C->U	GCATCAACCTGGGAGCATTA	0.999
ccmC	568	190	CCU->UCU	Pro->Ser	Hydrophobicity->Hydrophilicity	CTGGTACATCAATACATGTT	C->U	CTATGCCCATTCCAATCTTG	0.999
ccmC	608	203	CCC->CUC	Pro->Leu	Hydrophobicity->Hydrophobicity	GTCTAACTTTGCTAACTTCC	C->U	CTTCTCTACCCGTATCTTGT	0.999
ccmC	400	134	CUU->UUU	Leu->Phe	Hydrophobicity->Hydrophobicity	CTTCTGTATTCATCTTGTTC	C->U	TTATTTACCTGGGTGCACTG	0.998
ccmC	436	146	CCU->UCU	Pro->Ser	Hydrophobicity->Hydrophilicity	CACTGCGTTTTCAAAAGCTT	C->U	CTGTCGAACCGGCTCCTATT	0.998
ccmC	473	158	CCG->CUG	Pro->Leu	Hydrophobicity->Hydrophobicity	TATTTCAATCCGTGCTGGAC	C->U	GATCGATATACCAATAATAA	0.998
ccmC	575	192	CCC->CUC	Pro->Leu	Hydrophobicity->Hydrophobicity	ATCAATACATGTTCCTATGC	C->U	CATTCCAATCTTGTCTAACT	0.998
ccmC	614	205	UCU->UUU	Ser->Phe	Hydrophilicity->Hydrophobicity	CTTTGCTAACTTCCCCTTCT	C->U	TACCCGTATCTTGTTCGTTC	0.997
ccmC	179	60	GCG->GUG	Ala->Val	Hydrophobicity->Hydrophobicity	TTCGTATGTACATGTTCCTG	C->U	GGCTCGGATGAGTATAGTTA	0.994
ccmC	331	111	CGG->UGG	Arg->Trp	Hydrophilicity->Hydrophobicity	CGTTAGTGACTGGGGGGTTT	C->U	GGGGAAGGCCTATGTGGGGT	0.994
ccmC	548	183	UCU->UUU	Ser->Phe	Hydrophilicity->Hydrophobicity	ACCTGGGAGCATTAGCCGAT	C->U	TGGTACATCAATACATGTTC	0.994
ccmC	665	222	CCC->CUC	Pro->Leu	Hydrophobicity->Hydrophobicity	TCTTCCTATTCCATCTTTTC	C->U	CGAATCTCCCTTAACGGAAG	0.993
ccmC	467	156	GCU->GUU	Ala->Val	Hydrophobicity->Hydrophobicity	GGCTCCTATTTCAATCCGTG	C->U	TGGACCGATCGATATACCAA	0.992
ccmC	399	133	UUC->UUU	Phe->Phe	Hydrophobicity->Hydrophobicity	ACTTCTGTATTCATCTTGTT	C->U	CTTATTTACCTGGGTGCACT	0.99
ccmC	115	39	CGG->UGG	Arg->Trp	Hydrophilicity->Hydrophobicity	TGGCTATTCATTTAAGTCTT	C->U	GGGTAGCACCACCAGATCTT	0.989
ccmC	656	219	CCA->CUA	Pro->Leu	Hydrophobicity->Hydrophobicity	GGAAACACGTCTTCCTATTC	C->U	ATCTTTTCCCGAATCTCCCT	0.989
ccmC	184	62	CGG->UGG	Arg->Trp	Hydrophilicity->Hydrophobicity	ATGTACATGTTCCTGCGGCT	C->U	GGATGAGTATAGTTATTTAT	0.988
ccmC	673	225	CCC->UCC	Pro->Ser	Hydrophobicity->Hydrophilicity	TTCCATCTTTTCCCGAATCT	C->U	CCTTAACGGAAGAAATAGAA	0.987
ccmC	650	217	CCU->CUU	Pro->Leu	Hydrophobicity->Hydrophobicity	CGTTCTGGAAACACGTCTTC	C->U	TATTCCATCTTTTCCCGAAT	0.982
ccmC	458	153	UCA->UUA	Ser->Leu	Hydrophilicity->Hydrophobicity	TGTCGAACCGGCTCCTATTT	C->U	AATCCGTGCTGGACCGATCG	0.979
ccmC	619	207	CGU->UGU	Arg->Cys	Hydrophilicity->Hydrophilicity	CTAACTTCCCCTTCTCTACC	C->U	GTATCTTGTTCGTTCTGGAA	0.979
ccmC	236	79	CCA->CUA	Pro->Leu	Hydrophobicity->Hydrophobicity	TATAAACAGTTCCTTGTTCC	C->U	ATTAACAAAACATCCCCTTT	0.977
ccmC	299	100	UCU->UUU	Ser->Phe	Hydrophilicity->Hydrophobicity	TACAGAAATTGGTGCTTTTT	C->U	TACTTTGTTTACGTTAGTGA	0.973
ccmC	133	45	CUU->UUU	Leu->Phe	Hydrophobicity->Hydrophobicity	TTCGGGTAGCACCACCAGAT	C->U	TTCAACAAGGTGGAAATTCT	0.957
ccmC	227	76	UCC->UUC	Ser->Phe	Hydrophilicity->Hydrophobicity	CGCGACAGCTATAAACAGTT	C->U	CTTGTTCCCATTAACAAAAC	0.935
ccmC	281	94	ACA->AUA	Thr->Ile	Hydrophilicity->Hydrophobicity	TCGCTCTTCCGGAACCGGTA	C->U	AGAAATTGGTGCTTTTTCTA	0.903
ccmFc	50	17	CCC->CUC	Pro->Leu	Hydrophobicity->Hydrophobicity	CATTACTTCCATGGTCGTGC	C->U	CCGTGGCACGGCAGCACCCG	1
ccmFc	646	216	CCC->UCC	Pro->Ser	Hydrophobicity->Hydrophilicity	CTCAACGATTGCCTTTGGGT	C->U	CCGAACTCCATATGGGGAAG	1
ccmFc	151	51	CCU->UCU	Pro->Ser	Hydrophobicity->Hydrophilicity	CTATAATTCCTATTCCTATC	C->U	CTTTATTCCCTTTTTTGGTC	0.999
ccmFc	122	41	UCC->UUC	Ser->Phe	Hydrophilicity->Hydrophobicity	TCCCACTGGTGCCTCTTCTT	C->U	CAATGGTACTATAATTCCTA	0.998
ccmFc	1004	335	CCG->CUG	Pro->Leu	Hydrophobicity->Hydrophobicity	ATTTACGGATCTATATGCTC	C->U	GATTGGAACTGGAAGTTCCA	0.998
ccmFc	103	35	CCC->UCC	Pro->Ser	Hydrophobicity->Hydrophilicity	GGTTCGTCAGTAGAGATGTT	C->U	CCACTGGTGCCTCTTCTTCC	0.997
ccmFc	397	133	CGU->UGU	Arg->Cys	Hydrophilicity->Hydrophilicity	TGCTCTGTTTACAATTCTTT	C->U	GTACTCTCTTCTCTTTACCA	0.997
ccmFc	713	238	UCU->UUU	Ser->Phe	Hydrophilicity->Hydrophobicity	TCATTTACATGGACCCACTT	C->U	TCATTCCATTTGTGGGAATT	0.997
ccmFc	983	328	CCA->CUA	Pro->Leu	Hydrophobicity->Hydrophobicity	AGTGGCTATACATACAAATC	C->U	ATTTACGGATCTATATGCTC	0.997
ccmFc	38	13	UCC->UUC	Ser->Phe	Hydrophilicity->Hydrophobicity	CTTCTTCTTTTTCATTACTT	C->U	CATGGTCGTGCCCCGTGGCA	0.995
ccmFc	146	49	CCU->CUU	Pro->Leu	Hydrophobicity->Hydrophobicity	TGGTACTATAATTCCTATTC	C->U	TATCCCTTTATTCCCTTTTT	0.995
ccmFc	1003	335	CCG->UCG	Pro->Ser	Hydrophobicity->Hydrophilicity	CATTTACGGATCTATATGCT	C->U	CGATTGGAACTGGAAGTTCC	0.995
ccmFc	1078	360	CGG->UGG	Arg->Trp	Hydrophilicity->Hydrophobicity	TGCCTTTTATTTTTAGTATT	C->U	GGATAGGATTTCTGTTGGCT	0.989
ccmFc	1103	368	UCG->UUG	Ser->Leu	Hydrophilicity->Hydrophobicity	AGGATTTCTGTTGGCTTCAT	C->U	GGGAGGCTCGCGTAGTTTGT	0.986
ccmFc	52	18	CGU->UGU	Arg->Cys	Hydrophilicity->Hydrophilicity	TTACTTCCATGGTCGTGCCC	C->U	GTGGCACGGCAGCACCCGTA	0.962
ccmFc	936	312	UCC->UCU	Ser->Ser	Hydrophilicity->Hydrophilicity	GAAAGAAGATACTTTTTTTC	C->U	ATTCGAGAAACGAGGAGCAC	0.961
ccmFc	301	101	CGU->UGU	Arg->Cys	Hydrophilicity->Hydrophilicity	CCGCTAGAAATGCTTTATTT	C->U	GTTTCGTTCCCGTTCTTCAT	0.937
ccmFc	119	40	UCU->UUU	Ser->Phe	Hydrophilicity->Hydrophobicity	TGTTCCCACTGGTGCCTCTT	C->U	TTCCAATGGTACTATAATTC	0.916
ccmFn	1466	489	UCA->UUA	Ser->Leu	Hydrophilicity->Hydrophobicity	GACTCTTCCATGCTGTGTCT	C->U	AGGAACCTTTTCAATACGGT	1
ccmFn	1514	505	UCU->UUU	Ser->Phe	Hydrophilicity->Hydrophobicity	GCTAGCTCCCGTTCATAGTT	C->U	TGCTACAGACGATACACGAG	1
ccmFn	263	88	CCA->CUA	Pro->Leu	Hydrophobicity->Hydrophobicity	TTTATCATGGTGTTGGATCC	C->U	AAGTTTTTATGGATTCCTTT	0.999
ccmFn	698	233	CCU->CUU	Pro->Leu	Hydrophobicity->Hydrophobicity	CATTGCTTTGTTTTTCTCTC	C->U	TTTCCTATCAGCGAGTTCCG	0.999
ccmFn	1286	429	CCA->CUA	Pro->Leu	Hydrophobicity->Hydrophobicity	TTTAACCGTAGGCATCTCGC	C->U	AGGAAGTTGGTGGGCTCATC	0.999
ccmFn	1303	435	CAU->UAU	His->Tyr	Hydrophilicity->Hydrophilicity	CGCCAGGAAGTTGGTGGGCT	C->U	ATCATGAATTAGGTCGGGGT	0.999
ccmFn	1318	440	CGG->UGG	Arg->Trp	Hydrophilicity->Hydrophobicity	GGGCTCATCATGAATTAGGT	C->U	GGGGTGGCTGGTGGTTTCGG	0.999
ccmFn	1336	446	CGG->UGG	Arg->Trp	Hydrophilicity->Hydrophobicity	GTCGGGGTGGCTGGTGGTTT	C->U	GGGATCCCGTAGAAAATGCG	0.999
ccmFn	1501	501	CCC->UCC	Pro->Ser	Hydrophobicity->Hydrophilicity	TACGGTCCGGATTGCTAGCT	C->U	CCGTTCATAGTTCTGCTACA	0.999
ccmFn	248	83	UCA->UUA	Ser->Leu	Hydrophilicity->Hydrophobicity	TCATGAGGGTAGTATTTTAT	C->U	ATGGTGTTGGATCCCAAGTT	0.998
ccmFn	745	249	CGU->UGU	Arg->Cys	Hydrophilicity->Hydrophilicity	TTGTTCGAAATTTCTTCGTT	C->U	GTACCGAACCGCTTGCAGAA	0.998
ccmFn	1283	428	UCG->UUG	Ser->Leu	Hydrophilicity->Hydrophobicity	GTTTTTAACCGTAGGCATCT	C->U	GCCAGGAAGTTGGTGGGCTC	0.998
ccmFn	1369	457	CGG->UGG	Arg->Trp	Hydrophilicity->Hydrophobicity	AAAATGCGTCTTTTATGCCT	C->U	GGGTATTAGCCACAGCTCGT	0.998
ccmFn	38	13	CCG->CUG	Pro->Leu	Hydrophobicity->Hydrophobicity	TTCTCATTATTCGTTATTTC	C->U	GGGTCTTTTCGTTGCATTCA	0.996
ccmFn	372	124	UUC->UUU	Phe->Phe	Hydrophobicity->Hydrophobicity	TTTTCCTTTGTCTCGAACTT	C->U	GTGAAGAACTCCATTCTATC	0.996
ccmFn	1387	463	CGU->UGU	Arg->Cys	Hydrophilicity->Hydrophilicity	CTCGGGTATTAGCCACAGCT	C->U	GTATTCATTCAGTAATTCTA	0.996
ccmFn	121	41	CCU->UCU	Pro->Ser	Hydrophobicity->Hydrophilicity	CATTTTGGTGCATTCTTCTT	C->U	CTTTCCTTGGTCTTTCGTTC	0.995
ccmFn	1258	420	CGG->UGG	Arg->Trp	Hydrophilicity->Hydrophobicity	GAATTTGGATCTTGACATGT	C->U	GGTTGTTTTTAACCGTAGGC	0.994
ccmFn	151	51	CCA->UCA	Pro->Ser	Hydrophobicity->Hydrophilicity	GTCTTTCGTTCCGTCATATT	C->U	CAAATAACTTATCTAATTAC	0.993
ccmFn	943	315	CGC->UGC	Arg->Cys	Hydrophilicity->Hydrophilicity	AAAAGAATGGAACGCTGCTT	C->U	GCTCTGCTGGATGCGTCGGA	0.993
ccmFn	779	260	CCA->CUA	Pro->Leu	Hydrophobicity->Hydrophobicity	TGCAGAATCAAATCCAGTTC	C->U	ACAAGATCCTATATCAGCTA	0.992
ccmFn	794	265	UCA->UUA	Ser->Leu	Hydrophilicity->Hydrophobicity	AGTTCCACAAGATCCTATAT	C->U	AGCTATACATCCTCCTTGCA	0.992
ccmFn	1430	477	UCG->UUG	Ser->Leu	Hydrophilicity->Hydrophobicity	CCTTCTTCATTCTTGGACCT	C->U	GCTTCTGAATATTTTGACTC	0.992
ccmFn	707	236	UCA->UUA	Ser->Leu	Hydrophilicity->Hydrophobicity	GTTTTTCTCTCCTTTCCTAT	C->U	AGCGAGTTCCGATCCTTTTG	0.991
ccmFn	1432	478	CUU->UUU	Leu->Phe	Hydrophobicity->Hydrophobicity	TTCTTCATTCTTGGACCTCG	C->U	TTCTGAATATTTTGACTCTT	0.975
ccmFn	137	46	UCG->UUG	Ser->Leu	Hydrophilicity->Hydrophobicity	TCTTCCTTTCCTTGGTCTTT	C->U	GTTCCGTCATATTCCAAATA	0.967
ccmFn	1549	517	CGG->UGG	Arg->Trp	Hydrophilicity->Hydrophobicity	CACGAGGAAGATTTTTATGG	C->U	GGTTCTTCCTTCTAATTACA	0.962
ccmFn	142	48	CGU->UGU	Arg->Cys	Hydrophilicity->Hydrophilicity	CTTTCCTTGGTCTTTCGTTC	C->U	GTCATATTCCAAATAACTTA	0.96
ccmFn	1454	485	CCA->CUA	Pro->Leu	Hydrophobicity->Hydrophobicity	TCTGAATATTTTGACTCTTC	C->U	ATGCTGTGTCTCAGGAACCT	0.959
ccmFn	1450	484	CUU->UUU	Leu->Phe	Hydrophobicity->Hydrophobicity	CGCTTCTGAATATTTTGACT	C->U	TTCCATGCTGTGTCTCAGGA	0.95
cob	325	109	CAU->UAU	His->Tyr	Hydrophilicity->Hydrophilicity	ATATTTTTCGTGGTCTATAT	C->U	ATGCGAGTTATAGCAGTCCT	1
cob	358	120	CGG->UGG	Arg->Trp	Hydrophilicity->Hydrophobicity	GCAGTCCTAGGGAATTTGTT	C->U	GGTGTCTCGGAGTTGTCATA	1
cob	419	140	CCA->CUA	Pro->Leu	Hydrophobicity->Hydrophobicity	AGCTTTTATAGGATACGTAC	C->U	ACCTTGGGGTCAGATGAGCT	1
cob	680	227	UCU->UUU	Ser->Phe	Hydrophilicity->Hydrophobicity	TGAGATGGATAAAATTGCTT	C->U	TTACCCTTATTTTTATGTAA	1
cob	808	270	CCC->UCC	Pro->Ser	Hydrophobicity->Hydrophilicity	ATATACCTGCTAATCCGATG	C->U	CCACCCCGCCTCATATTGTG	1
cob	178	60	CAC->UAC	His->Tyr	Hydrophilicity->Hydrophilicity	GCGTTTTTTTAGCTATGCAT	C->U	ACACACCTCATGTGGATCTA	0.999
cob	286	96	CUC->UUC	Leu->Phe	Hydrophobicity->Hydrophobicity	CTAATGGGGCAAGTATGTTT	C->U	TCATTGTGGTTCACCTTCAT	0.999
cob	298	100	CAC->UAC	His->Tyr	Hydrophilicity->Hydrophilicity	GTATGTTTCTCATTGTGGTT	C->U	ACCTTCATATTTTTCGTGGT	0.999
cob	564	188	CUC->CUU	Leu->Leu	Hydrophobicity->Hydrophobicity	TTAAATCGTTTTTTTAGTCT	C->U	CATCATTTACTCCCCCTTAT	0.999
cob	580	194	CUU->UUU	Leu->Phe	Hydrophobicity->Hydrophobicity	GTCTCCATCATTTACTCCCC	C->U	TTATTTTAGTAGGCGCCAGT	0.998
cob	853	285	CAU->UAU	His->Tyr	Hydrophilicity->Hydrophilicity	AATGGTATTTCCTACCGATC	C->U	ATGCCATTCTTCGCAGTATA	0.998
cob	725	242	UCU->UUU	Ser->Phe	Hydrophilicity->Hydrophobicity	TCTTGTAGGTCGGGTAGCTT	C->U	TGCTATCTTTTTTTCCATTT	0.997
cob	715	239	CGG->UGG	Arg->Trp	Hydrophilicity->Hydrophobicity	ATGTAAAGGATCTTGTAGGT	C->U	GGGTAGCTTCTGCTATCTTT	0.995
cob	568	190	CAU->UAU	His->Tyr	Hydrophilicity->Hydrophilicity	ATCGTTTTTTTAGTCTCCAT	C->U	ATTTACTCCCCCTTATTTTA	0.993
cob	908	303	CCA->CUA	Pro->Leu	Hydrophobicity->Hydrophobicity	AGGTGTAGCCGCAATAGCAC	C->U	AGTTTTTATATCTCTCTTGG	0.993
cob	1124	375	CCG->CUG	Pro->Leu	Hydrophobicity->Hydrophobicity	CTTTGCCATAACGCCCATTC	C->U	GGGACGAGTTGGAAGAGGAA	0.993
cob	982	328	CAC->UAC	His->Tyr	Hydrophilicity->Hydrophilicity	GTTCAAGTTTTCGACCGATT	C->U	ACCAAGGAATATTTTGGTTG	0.986
cob	1081	361	CCU->UCU	Pro->Ser	Hydrophobicity->Hydrophilicity	TTGTTACTATTGGACAAATT	C->U	CTTCTGTCTTTTTCTTCTTG	0.984
cob	1098	366	UUC->UUU	Phe->Phe	Hydrophobicity->Hydrophobicity	ATTCCTTCTGTCTTTTTCTT	C->U	TTGTTCTTTGCCATAACGCC	0.93
cox1	1402	468	CGU->UGU	Arg->Cys	Hydrophilicity->Hydrophilicity	ATATATCCGTAGTTGGGATT	C->U	GTCGTTTCTTCGTAGTTGTC	0.999
cox1	1405	469	CGU->UGU	Arg->Cys	Hydrophilicity->Hydrophilicity	TATCCGTAGTTGGGATTCGT	C->U	GTTTCTTCGTAGTTGTCGCA	0.999
cox1	1489	497	CCA->UCA	Pro->Ser	Hydrophobicity->Hydrophilicity	CTTGGGCTGTTGAACAGAAT	C->U	CAACCACACTAGAATGGTTG	0.998
cox1	1433	478	UCA->UUA	Ser->Leu	Hydrophilicity->Hydrophobicity	CGTAGTTGTCGCAATCACTT	C->U	AAGCAGTGGAAAGAACAAAA	0.992
cox2	77	26	UCU->UUU	Ser->Phe	Hydrophilicity->Hydrophobicity	GGAACCATGGCAATTAGGAT	C->U	TCAAGACGCAGCAACACCTA	1
cox2	550	184	CCC->UCC	Pro->Ser	Hydrophobicity->Hydrophilicity	ATCTACGTATGATTGTAACA	C->U	CCGCTGATGTACCTCATAGT	1
cox2	587	196	UCA->UUA	Ser->Leu	Hydrophilicity->Hydrophobicity	TAGTTGGGCTGTACCTTCCT	C->U	AGGTGTCAAATGTGATGCTG	1
cox2	385	129	CGG->UGG	Arg->Trp	Hydrophilicity->Hydrophobicity	CTATTGGACATCAATGGTAT	C->U	GGACTTATGAGTATTCGGAC	0.999
cox2	682	228	CGU->UGU	Arg->Cys	Hydrophilicity->Hydrophilicity	ATGGTCAGTGCAGTGAGATT	C->U	GTGGAACTAATCATGCCTTT	0.999
cox2	167	56	UCA->UUA	Ser->Leu	Hydrophilicity->Hydrophobicity	TCTTATTTTGGTTTTCGTAT	C->U	ACGGATGTTGGTTCGCGCTT	0.998
cox2	169	57	CGG->UGG	Arg->Trp	Hydrophilicity->Hydrophobicity	TTATTTTGGTTTTCGTATCA	C->U	GGATGTTGGTTCGCGCTTTA	0.998
cox2	482	161	UCA->UUA	Ser->Leu	Hydrophilicity->Hydrophobicity	TGATCTAGAATTGGGTCAAT	C->U	ACGTTTATTAGAAGTTGACA	0.998
cox2	620	207	UCA->UUA	Ser->Leu	Hydrophilicity->Hydrophobicity	TGATGCTGTACCTGGTCGTT	C->U	AAATCTTACCTCCATCTCGG	0.997
cox2	638	213	UCG->UUG	Ser->Leu	Hydrophilicity->Hydrophobicity	TTCAAATCTTACCTCCATCT	C->U	GGTACAACGAGAAGGAGTTT	0.995
cox2	563	188	CCU->CUU	Pro->Leu	Hydrophobicity->Hydrophobicity	TGTAACACCCGCTGATGTAC	C->U	TCATAGTTGGGCTGTACCTT	0.992
cox2	259	87	CGG->UGG	Arg->Trp	Hydrophilicity->Hydrophobicity	GAACTACTATCGAAATTATT	C->U	GGACCATATTTCCAAGTGTC	0.977
cox3	527	176	UCC->UUC	Ser->Phe	Hydrophilicity->Hydrophobicity	CGTTTCACTGGCTCTAGTAT	C->U	CACTGGCTTTCAAGGAATGG	1
cox3	566	189	UCC->UUC	Ser->Phe	Hydrophilicity->Hydrophobicity	GGAATATTACCAAGCACCCT	C->U	CACTATTTCGGATAGTATTT	1
cox3	754	252	CGG->UGG	Arg->Trp	Hydrophilicity->Hydrophobicity	GGCATTTTGTAGACGTGGTT	C->U	GGTTATTCCCATTTGTCTCT	1
cox3	764	255	CCA->CUA	Pro->Leu	Hydrophobicity->Hydrophobicity	AGACGTGGTTCGGTTATTCC	C->U	ATTTGTCTCTATCTATTGGT	1
cox3	245	82	CCU->CUU	Pro->Leu	Hydrophobicity->Hydrophobicity	AAAAGCTGTACAATTAGGAC	C->U	TCGATATGGTTCTATTCTCT	0.999
cox3	289	97	CUU->UUU	Leu->Phe	Hydrophobicity->Hydrophobicity	TAGTCTCGGAGGTTATGTTC	C->U	TTTTTGCTTTTTTTTGGGCT	0.999
cox3	311	104	UCU->UUU	Ser->Phe	Hydrophilicity->Hydrophobicity	TTTTGCTTTTTTTTGGGCTT	C->U	TTCTCATTCTTCTTTGGCAC	0.999
cox3	314	105	UCU->UUU	Ser->Phe	Hydrophilicity->Hydrophobicity	TGCTTTTTTTTGGGCTTCTT	C->U	TCATTCTTCTTTGGCACCTA	0.999
cox3	512	171	UCA->UUA	Ser->Leu	Hydrophilicity->Hydrophobicity	CGCTTTAGTAGCAACCGTTT	C->U	ACTGGCTCTAGTATCCACTG	0.999
cox3	257	86	UCU->UUU	Ser->Phe	Hydrophilicity->Hydrophobicity	ATTAGGACCTCGATATGGTT	C->U	TATTCTCTTCATAGTCTCGG	0.993
cox3	422	141	CCU->CUU	Pro->Leu	Hydrophobicity->Hydrophobicity	TCTTAATACCCCTATTCTCC	C->U	TTCATCCGGAGCTGCCGTAA	0.993
cox3	413	138	CCU->CUU	Pro->Leu	Hydrophobicity->Hydrophobicity	AATCCCTCTTCTTAATACCC	C->U	TATTCTCCCTTCATCCGGAG	0.991
matR	26	9	CCC->CUC	Pro->Leu	Hydrophobicity->Hydrophobicity	AGAGGCGATCAGAATGGTAC	C->U	CGAATCCATTTACGATCCCG	1
matR	1706	569	CCU->CUU	Pro->Leu	Hydrophobicity->Hydrophobicity	CGCGGGCATCGCGATAAGTC	C->U	TCTGTCCTACTACAGGTGCT	1
matR	1840	614	CCC->UCC	Pro->Ser	Hydrophobicity->Hydrophilicity	GGAATATAATCCTAAAGTAC	C->U	CCAAAGACTCAAATATAGTC	1
matR	1070	357	CCC->CUC	Pro->Leu	Hydrophobicity->Hydrophobicity	ACGGAGTACGGTAGAATTCC	C->U	CGGTACGGTCATTCGGGAAG	0.999
matR	1850	617	UCA->UUA	Ser->Leu	Hydrophilicity->Hydrophobicity	CCTAAAGTACCCCAAAGACT	C->U	AAATATAGTCAATCAAGAAG	0.998
matR	1685	562	UCC->UUC	Ser->Phe	Hydrophilicity->Hydrophobicity	CAGAGACATAGTAAATTGGT	C->U	CGCGGGCATCGCGATAAGTC	0.989
matR	326	109	CCA->CUA	Pro->Leu	Hydrophobicity->Hydrophobicity	TGTACTACTATCGGCCCTAC	C->U	AGGCAATATCTACCTACACA	0.986
matR	1740	580	UAC->UAU	Tyr->Tyr	Hydrophilicity->Hydrophilicity	AGGTGCTGCGACAACCTTTA	C->U	CAAGTCCGAACGATTGTCAA	0.978
matR	235	79	CCC->UCC	Pro->Ser	Hydrophobicity->Hydrophilicity	ACGATTCCAAGTTCTTTTAC	C->U	CCACTCAGAAACAGTTTTCC	0.977
matR	32	11	UCC->UUC	Ser->Phe	Hydrophilicity->Hydrophobicity	GATCAGAATGGTACCCGAAT	C->U	CATTTACGATCCCGAGTTTC	0.908
mttB	215	72	UCA->UUA	Ser->Leu	Hydrophilicity->Hydrophobicity	GTATTTTGTTTGTACACAAT	C->U	AACGGAGGCCCCCCCGACAT	1
mttB	127	43	CGU->UGU	Arg->Cys	Hydrophilicity->Hydrophilicity	TTGGTTTGACATGGTTTACG	C->U	GTTACTGGTTCCCGGAAGAG	0.999
mttB	139	47	CCG->UCG	Pro->Ser	Hydrophobicity->Hydrophilicity	GGTTTACGCGTTACTGGTTC	C->U	CGGAAGAGTCAATTTCTCCA	0.999
mttB	229	77	CCG->UCG	Pro->Ser	Hydrophobicity->Hydrophilicity	CACAATCAACGGAGGCCCCC	C->U	CGACATATGTTGCAACGTCT	0.999
mttB	406	136	CGG->UGG	Arg->Trp	Hydrophilicity->Hydrophobicity	TCCTGCTCCTAACTCCTCCC	C->U	GGGTAGTTCCCAATGTTTGG	0.999
mttB	434	145	CCA->CUA	Pro->Leu	Hydrophobicity->Hydrophobicity	TCCCAATGTTTGGCACTTTC	C->U	ATACTTCGTGGGTGCAACAT	0.999
mttB	575	192	CCA->CUA	Pro->Leu	Hydrophobicity->Hydrophobicity	TGTAATTGTGATCTGTTTGC	C->U	AGAACCAAGGGGTCTTTCTG	0.999
mttB	149	50	UCA->UUA	Ser->Leu	Hydrophilicity->Hydrophobicity	TTACTGGTTCCCGGAAGAGT	C->U	AATTTCTCCATTAGCTAAAC	0.998
mttB	532	178	CCA->UCA	Pro->Ser	Hydrophobicity->Hydrophilicity	CTGTTCGTATTTTGTTCATT	C->U	CATCGGTATGCTCCCAGGTA	0.998
mttB	581	194	CCA->CUA	Pro->Leu	Hydrophobicity->Hydrophobicity	TGTGATCTGTTTGCCAGAAC	C->U	AAGGGGTCTTTCTGTGGAAA	0.998
mttB	227	76	CCC->CUC	Pro->Leu	Hydrophobicity->Hydrophobicity	TACACAATCAACGGAGGCCC	C->U	CCCGACATATGTTGCAACGT	0.997
mttB	308	103	UCG->UUG	Ser->Leu	Hydrophilicity->Hydrophobicity	TCATCAAATTTGGTGCTTTT	C->U	GATCCCCAGTTGCTATGGGG	0.997
mttB	373	125	CGC->UGC	Arg->Cys	Hydrophilicity->Hydrophilicity	TCCTCCATTTAAGTGGTTCT	C->U	GCTTCTCCTTGTTCCTGCTC	0.996
mttB	637	213	CCG->UCG	Pro->Ser	Hydrophobicity->Hydrophilicity	GTCGTTTTTTGATGGTTTTT	C->U	CGCTTTTCACAGCTGCTCTT	0.994
mttB	289	97	CAU->UAU	His->Tyr	Hydrophilicity->Hydrophilicity	TCGTCTTTCCCTTAATAAGT	C->U	ATCAAATTTGGTGCTTTTCG	0.989
mttB	91	31	CGG->UGG	Arg->Trp	Hydrophilicity->Hydrophobicity	AAGTTCGAATCCGTTCCGTT	C->U	GGATATTGATCGGTCTTGGT	0.987
mttB	403	135	CCC->UCC	Pro->Ser	Hydrophobicity->Hydrophilicity	TGTTCCTGCTCCTAACTCCT	C->U	CCCGGGTAGTTCCCAATGTT	0.986
mttB	53	18	CCG->CUG	Pro->Leu	Hydrophobicity->Hydrophobicity	CATTTTTTTGAATTTCGCAC	C->U	GGAAACTTTTCTAGGAGAAG	0.984
mttB	401	134	CCU->CUU	Pro->Leu	Hydrophobicity->Hydrophobicity	CTTGTTCCTGCTCCTAACTC	C->U	TCCCCGGGTAGTTCCCAATG	0.969
mttB	48	16	UUC->UUU	Phe->Phe	Hydrophobicity->Hydrophobicity	TTACTCATTTTTTTGAATTT	C->U	GCACCGGAAACTTTTCTAGG	0.963
mttB	355	119	CUC->UUC	Leu->Phe	Hydrophobicity->Hydrophobicity	GGCAGAAATACAATAGAATC	C->U	TCCATTTAAGTGGTTCTCGC	0.949
mttB	86	29	UCC->UUC	Ser->Phe	Hydrophilicity->Hydrophobicity	AGGAGAAGTTCGAATCCGTT	C->U	CGTTCGGATATTGATCGGTC	0.946
mttB	687	229	ACC->ACU	Thr->Thr	Hydrophilicity->Hydrophilicity	CCGGATATCTGGTGCCAAAC	C->U	GTCGCCCCTTTCCTTATATA	0.93
mttB	158	53	CCA->CUA	Pro->Leu	Hydrophobicity->Hydrophobicity	CCCGGAAGAGTCAATTTCTC	C->U	ATTAGCTAAACCCTTTATTA	0.924
mttB	52	18	CCG->UCG	Pro->Ser	Hydrophobicity->Hydrophilicity	TCATTTTTTTGAATTTCGCA	C->U	CGGAAACTTTTCTAGGAGAA	0.923
nad1	215	72	UCC->UUC	Ser->Phe	Hydrophilicity->Hydrophobicity	ACCAAGTAGTGCTAATTTCT	C->U	CCTTTTTAGAATGGCTCCAG	1
nad1	308	103	CCG->CUG	Pro->Leu	Hydrophobicity->Hydrophobicity	TGGTATGGTATTGTCAGATC	C->U	GAACATAGGGCTACTTTATT	1
nad1	490	164	CCC->UCC	Pro->Ser	Hydrophobicity->Hydrophilicity	CTGTACTAATATGTGTAGGT	C->U	CCTGTAATTCGAGTGAGATT	1
nad1	500	167	UCG->UUG	Ser->Leu	Hydrophilicity->Hydrophobicity	ATGTGTAGGTCCCTGTAATT	C->U	GAGTGAGATTGTCATGGCGC	1
nad1	580	194	CGU->UGU	Arg->Cys	Hydrophilicity->Hydrophilicity	TGGTTATGTTCCTTATTCCT	C->U	GTCTAGCAGAAACTAATCGA	1
nad1	608	203	UCU->UUU	Ser->Phe	Hydrophilicity->Hydrophobicity	AGAAACTAATCGAGCTCCGT	C->U	TGATCTCCCAGAAGCGGAAG	1
nad1	577	193	CCU->UCU	Pro->Ser	Hydrophobicity->Hydrophilicity	TATTGGTTATGTTCCTTATT	C->U	CTCGTCTAGCAGAAACTAAT	0.999
nad1	743	248	CCA->CUA	Pro->Leu	Hydrophobicity->Hydrophobicity	TCTATGCACATCGCTCTTTC	C->U	AGGAGGTTGGCCGCCTATCC	0.999
nad1	898	300	CGG->UGG	Arg->Trp	Hydrophilicity->Hydrophobicity	ATCAATTAATGGGACTTGGC	C->U	GGAAAGTGTTCTTGCCTCTA	0.999
nad1	436	146	CCU->UCU	Pro->Ser	Hydrophobicity->Hydrophilicity	GATCTGCAGCTCAAATGGTC	C->U	CTTATGAAGTCTCTATTGGT	0.998
nad1	536	179	UCC->UUC	Ser->Phe	Hydrophilicity->Hydrophobicity	GGCGCAAAAGCAGATATGGT	C->U	CGGTATTCCCTTGTTCCCCG	0.997
nad1	555	185	CCC->CCU	Pro->Pro	Hydrophobicity->Hydrophobicity	TCCGGTATTCCCTTGTTCCC	C->U	GTATTGGTTATGTTCCTTAT	0.997
nad1	928	310	CGG->UGG	Arg->Trp	Hydrophilicity->Hydrophobicity	TCTTGCCTCTATCATTAGCT	C->U	GGGTAGTCCCCGTTTCAGGT	0.997
nad1	755	252	CCG->CUG	Pro->Leu	Hydrophobicity->Hydrophobicity	GCTCTTTCCAGGAGGTTGGC	C->U	GCCTATCCTAGATCTTCCCA	0.996
nad1	307	103	CCG->UCG	Pro->Ser	Hydrophobicity->Hydrophilicity	ATGGTATGGTATTGTCAGAT	C->U	CGAACATAGGGCTACTTTAT	0.995
nad1	734	245	UCG->UUG	Ser->Leu	Hydrophilicity->Hydrophobicity	AATGAGCGGTCTATGCACAT	C->U	GCTCTTTCCAGGAGGTTGGC	0.995
nad1	674	225	UCU->UUU	Ser->Phe	Hydrophilicity->Hydrophobicity	AGAATATTCTTCAATGGGGT	C->U	TGCTCTTTTTTTTTTAGGAG	0.994
nad1	571	191	CUU->UUU	Leu->Phe	Hydrophobicity->Hydrophobicity	TCCCCGTATTGGTTATGTTC	C->U	TTATTCCTCGTCTAGCAGAA	0.989
nad1	937	313	CCC->UCC	Pro->Ser	Hydrophobicity->Hydrophilicity	TATCATTAGCTCGGGTAGTC	C->U	CCGTTTCAGGTGTTTCAGTC	0.989
nad1	537	179	UCC->UCU	Ser->Ser	Hydrophilicity->Hydrophilicity	GCGCAAAAGCAGATATGGTC	C->U	GGTATTCCCTTGTTCCCCGT	0.988
nad1	492	164	CCC->CCU	Pro->Pro	Hydrophobicity->Hydrophobicity	GTACTAATATGTGTAGGTCC	C->U	TGTAATTCGAGTGAGATTGT	0.987
nad1	953	318	UCA->UUA	Ser->Leu	Hydrophilicity->Hydrophobicity	AGTCCCCGTTTCAGGTGTTT	C->U	AGTCACCTTTCGATGGCTCC	0.986
nad1	823	275	CUU->UUU	Leu->Phe	Hydrophobicity->Hydrophobicity	GGTTTAGTATCAAGGTTCTT	C->U	TTTTTCTGTTTCTATATATA	0.951
nad1	779	260	UCC->UUC	Ser->Phe	Hydrophilicity->Hydrophobicity	TATCCTAGATCTTCCCATTT	C->U	CAAGAAGATCCCTTGTTCGA	0.939
nad2	958	320	CGU->UGU	Arg->Cys	Hydrophilicity->Hydrophilicity	TTGGACATGTAGGTTATATT	C->U	GTACTGGTTTCTCATGTGGA	1
nad2	1276	426	CGU->UGU	Arg->Cys	Hydrophilicity->Hydrophilicity	TAGTGACTAGCGTTATAGGT	C->U	GTTTTTATTATATACGCTTA	1
nad2	1298	433	GCG->GUG	Ala->Val	Hydrophobicity->Hydrophobicity	TTTTTATTATATACGCTTAG	C->U	GAAAAGAATGTTTTTTGATA	1
nad2	809	270	UCU->UUU	Ser->Phe	Hydrophilicity->Hydrophobicity	TGCAAATATGTCACGTGTTT	C->U	TATTGTTGCTTCCTATGGGG	0.999
nad2	1028	343	UCA->UUA	Ser->Leu	Hydrophilicity->Hydrophobicity	TGGTATATTTATTTATGCAT	C->U	AATGACGATAGATGCATTCG	0.999
nad2	1127	376	UCG->UUG	Ser->Leu	Hydrophilicity->Hydrophobicity	AGCCAAAACGAATCCTATTT	C->U	GGCTATGACCTTCTCCATTA	0.999
nad2	335	112	UCU->UUU	Ser->Phe	Hydrophilicity->Hydrophobicity	AAAAGAGAGGTTTGATGCTT	C->U	TGAATTCATTGTATTAATTC	0.998
nad2	361	121	CCU->UCU	Pro->Ser	Hydrophobicity->Hydrophilicity	TCATTGTATTAATTCCACTT	C->U	CTACTCGCAGTATGCTCTTA	0.998
nad2	394	132	CAU->UAU	His->Tyr	Hydrophilicity->Hydrophilicity	TGCTCTTAATGATCCCGGCT	C->U	ATGATTTAATTGCCATGTAT	0.998
nad2	497	166	UCA->UUA	Ser->Leu	Hydrophilicity->Hydrophobicity	ATTTTCCACGGAAGCCGGCT	C->U	AAAATATTTGATCTTAGGTG	0.998
nad2	920	307	CCU->CUU	Pro->Leu	Hydrophobicity->Hydrophobicity	CCAAACGAAAGTCAAAAGAC	C->U	TCTAGCTCATAGTTCGATTG	0.998
nad2	928	310	CAU->UAU	His->Tyr	Hydrophilicity->Hydrophilicity	AAGTCAAAAGACCTCTAGCT	C->U	ATAGTTCGATTGGACATGTA	0.998
nad2	962	321	ACU->AUU	Thr->Ile	Hydrophilicity->Hydrophobicity	ACATGTAGGTTATATTCGTA	C->U	TGGTTTCTCATGTGGAACCA	0.997
nad2	26	9	UCC->UUC	Ser->Phe	Hydrophilicity->Hydrophobicity	CAATCTTTTTTTAGCGGTTT	C->U	CCCAGAGATCTTTATCATTA	0.996
nad2	1057	353	CCA->UCA	Pro->Ser	Hydrophobicity->Hydrophilicity	TAGATGCATTCGCCATAGTT	C->U	CAGCATTACGGCAAACCCGT	0.996
nad2	356	119	CCA->CUA	Pro->Leu	Hydrophobicity->Hydrophobicity	TGAATTCATTGTATTAATTC	C->U	ACTTCCTACTCGCAGTATGC	0.995
nad2	1058	353	CCA->CUA	Pro->Leu	Hydrophobicity->Hydrophobicity	AGATGCATTCGCCATAGTTC	C->U	AGCATTACGGCAAACCCGTG	0.995
nad2	1246	416	CCA->UCA	Pro->Ser	Hydrophobicity->Hydrophilicity	GTGGGGCTTACTTCCTAGCC	C->U	CAGTGGGAGTAGTGACTAGC	0.995
nad2	388	130	CCG->UCG	Pro->Ser	Hydrophobicity->Hydrophilicity	GCAGTATGCTCTTAATGATC	C->U	CGGCTCATGATTTAATTGCC	0.994
nad2	1409	470	CCA->CUA	Pro->Leu	Hydrophobicity->Hydrophobicity	TTTCATTACTTCATCCTTTC	C->U	ATATCCCTCTCCCTTGTTCG	0.994
nad2	523	175	CCC->UCC	Pro->Ser	Hydrophobicity->Hydrophilicity	ATTTGATCTTAGGTGCATTT	C->U	CCTCTGGAATATTATTGTTC	0.993
nad2	1408	470	CCA->UCA	Pro->Ser	Hydrophobicity->Hydrophilicity	CTTTCATTACTTCATCCTTT	C->U	CATATCCCTCTCCCTTGTTC	0.993
nad2	800	267	UCA->UUA	Ser->Leu	Hydrophilicity->Hydrophobicity	CTCTATTTCTGCAAATATGT	C->U	ACGTGTTTCTATTGTTGCTT	0.99
nad2	1400	467	UCA->UUA	Ser->Leu	Hydrophilicity->Hydrophobicity	GACTTCCTCTTTCATTACTT	C->U	ATCCTTTCCATATCCCTCTC	0.99
nad2	1403	468	UCC->UUC	Ser->Phe	Hydrophilicity->Hydrophobicity	TTCCTCTTTCATTACTTCAT	C->U	CTTTCCATATCCCTCTCCCT	0.99
nad2	677	226	UCC->UUC	Ser->Phe	Hydrophilicity->Hydrophobicity	TCTTTTTATCGCTGTAGGAT	C->U	CCTATTCAAGATTACTGCAG	0.985
nad2	543	181	UUC->UUU	Phe->Phe	Hydrophobicity->Hydrophobicity	CCCTCTGGAATATTATTGTT	C->U	GGTTGTTCCATGATCTATGG	0.975
nad2	788	263	UCU->UUU	Ser->Phe	Hydrophilicity->Hydrophobicity	TGCGCCTAAAATCTCTATTT	C->U	TGCAAATATGTCACGTGTTT	0.973
nad2	367	123	CGC->UGC	Arg->Cys	Hydrophilicity->Hydrophilicity	TATTAATTCCACTTCCTACT	C->U	GCAGTATGCTCTTAATGATC	0.954
nad2	1416	472	CCC->CCU	Pro->Pro	Hydrophobicity->Hydrophobicity	ACTTCATCCTTTCCATATCC	C->U	TCTCCCTTGTTCGATCTTAC	0.954
nad3	80	27	CCA->CUA	Pro->Leu	Hydrophobicity->Hydrophobicity	TCCACTCGGTGTTCCTTTTC	C->U	ATTTGCTTCCAATAGTTCGA	1
nad3	137	46	UCC->UUC	Ser->Phe	Hydrophilicity->Hydrophobicity	GTCGGCCTACGAATGTGGTT	C->U	CGATCCCTCCGGTGATGCCA	1
nad3	190	64	CCU->UCU	Pro->Ser	Hydrophobicity->Hydrophilicity	ATATACGATTTTATCCGGTT	C->U	CTATTTTATTTATTATCCCT	1
nad3	317	106	UCU->UUU	Ser->Phe	Hydrophilicity->Hydrophobicity	ATTGATTTTGACGATTGGAT	C->U	TCTCTATGAATGGAAAAGGG	1
nad3	44	15	CCG->CUG	Pro->Leu	Hydrophobicity->Hydrophobicity	TATCTATTTAGTGATCAGTC	C->U	GCTAGTTTCTTTGATTCCAC	0.999
nad3	62	21	CCA->CUA	Pro->Leu	Hydrophobicity->Hydrophobicity	TCCGCTAGTTTCTTTGATTC	C->U	ACTCGGTGTTCCTTTTCCAT	0.999
nad3	209	70	CCU->CUU	Pro->Leu	Hydrophobicity->Hydrophobicity	TCCTATTTTATTTATTATCC	C->U	TGATCCGGAAGTCACCTTTT	0.999
nad3	230	77	UCU->UUU	Ser->Phe	Hydrophilicity->Hydrophobicity	TGATCCGGAAGTCACCTTTT	C->U	TTTTCCTTGGGCAGTACCTC	0.999
nad3	146	49	UCC->UUC	Ser->Phe	Hydrophilicity->Hydrophobicity	CGAATGTGGTTCCGATCCCT	C->U	CGGTGATGCCAGAAGTCGTT	0.998
nad3	185	62	CCG->CUG	Pro->Leu	Hydrophobicity->Hydrophobicity	TTTCGATATACGATTTTATC	C->U	GGTTCCTATTTTATTTATTA	0.998
nad3	208	70	CCU->UCU	Pro->Ser	Hydrophobicity->Hydrophilicity	TTCCTATTTTATTTATTATC	C->U	CTGATCCGGAAGTCACCTTT	0.997
nad3	215	72	CCG->CUG	Pro->Leu	Hydrophobicity->Hydrophobicity	TTTATTTATTATCCCTGATC	C->U	GGAAGTCACCTTTTCTTTTC	0.994
nad3	251	84	CCU->CUU	Pro->Leu	Hydrophobicity->Hydrophobicity	TTTTCCTTGGGCAGTACCTC	C->U	TAACAAGATTGATCTGTTTG	0.989
nad3	61	21	CCA->UCA	Pro->Ser	Hydrophobicity->Hydrophilicity	GTCCGCTAGTTTCTTTGATT	C->U	CACTCGGTGTTCCTTTTCCA	0.981
nad3	247	83	CCU->UCU	Pro->Ser	Hydrophobicity->Hydrophilicity	TTTCTTTTCCTTGGGCAGTA	C->U	CTCCTAACAAGATTGATCTG	0.978
nad3	275	92	UCU->UUU	Ser->Phe	Hydrophilicity->Hydrophobicity	CAAGATTGATCTGTTTGGAT	C->U	TTGGTCCATGATGACCTTTT	0.976
nad4	166	56	CGG->UGG	Arg->Trp	Hydrophilicity->Hydrophobicity	TTTTGTATCCCCCTGTTCCT	C->U	GGATACAATTCGATCCTTCT	1
nad4	401	134	UCC->UUC	Ser->Phe	Hydrophilicity->Hydrophobicity	ATTTCTAATGATCGCCGTGT	C->U	CTGCATGCTGGATCCTCTAC	1
nad4	977	326	CCG->CUG	Pro->Leu	Hydrophobicity->Hydrophobicity	GACTATTGGTATGTTTAGTC	C->U	GAACATACAGGGAATTGGAG	1
nad4	154	52	CCC->UCC	Pro->Ser	Hydrophobicity->Hydrophilicity	CTCTTATTACTTTTTTGTAT	C->U	CCCCTGTTCCTCGGATACAA	0.999
nad4	317	106	UCA->UUA	Ser->Leu	Hydrophilicity->Hydrophobicity	TCTGATCCCTATTTGCATTT	C->U	AGTGGGTTGGTCTGGTATGA	0.999
nad4	362	121	ACA->AUA	Thr->Ile	Hydrophilicity->Hydrophobicity	TTTTGGGAAAGAGTATATTA	C->U	AGCATTTCTAATTCGTGAAT	0.999
nad4	433	145	CUU->UUU	Leu->Phe	Hydrophobicity->Hydrophobicity	ATCCTCTACTATTCTATGTT	C->U	TTTCCGAAAGCGTGCCAATC	0.999
nad4	1405	469	CGG->UGG	Arg->Trp	Hydrophilicity->Hydrophobicity	CTTTTCTTGTTGGAGTTGTT	C->U	GGATGGGTGTTCACCCCAAA	0.999
nad4	1417	473	CAC->UAC	His->Tyr	Hydrophilicity->Hydrophilicity	GAGTTGTTCGGATGGGTGTT	C->U	ACCCCAAAGTGTTCCCGGAC	0.999
nad4	197	66	UCU->UUU	Ser->Phe	Hydrophilicity->Hydrophobicity	CGATCCTTCTACGGCCAAAT	C->U	TCAATTTGTGGAAAGCCTTC	0.998
nad4	1373	458	UCC->UUC	Ser->Phe	Hydrophilicity->Hydrophobicity	TCTAAATGGCAGAGAAGTTT	C->U	CATATTTCTACCTTTTCTTG	0.998
nad4	1433	478	CCG->CUG	Pro->Leu	Hydrophobicity->Hydrophobicity	TGTTCACCCCAAAGTGTTCC	C->U	GGACTGCATGCATACATCCG	0.998
nad4	74	25	ACU->AUU	Thr->Ile	Hydrophilicity->Hydrophobicity	TCCCGTGCTAGGAAGCATTA	C->U	TCCTCTTTTCATTCCAAATT	0.997
nad4	158	53	CCU->CUU	Pro->Leu	Hydrophobicity->Hydrophobicity	TATTACTTTTTTGTATCCCC	C->U	TGTTCCTCGGATACAATTCG	0.997
nad4	416	139	CCU->CUU	Pro->Leu	Hydrophobicity->Hydrophobicity	CGTGTCCTGCATGCTGGATC	C->U	TCTACTATTCTATGTTCTTT	0.997
nad4	437	146	UCC->UUC	Ser->Phe	Hydrophilicity->Hydrophobicity	TCTACTATTCTATGTTCTTT	C->U	CGAAAGCGTGCCAATCCCTA	0.997
nad4	449	150	CCA->CUA	Pro->Leu	Hydrophobicity->Hydrophobicity	TGTTCTTTCCGAAAGCGTGC	C->U	AATCCCTATGTTCATCATTA	0.996
nad4	77	26	CCU->CUU	Pro->Leu	Hydrophobicity->Hydrophobicity	CGTGCTAGGAAGCATTACTC	C->U	TCTTTTCATTCCAAATTCTT	0.995
nad4	376	126	CGU->UGU	Arg->Cys	Hydrophilicity->Hydrophilicity	ATATTACAGCATTTCTAATT	C->U	GTGAATTTCTAATGATCGCC	0.995
nad4	164	55	CCU->CUU	Pro->Leu	Hydrophobicity->Hydrophobicity	TTTTTTGTATCCCCCTGTTC	C->U	TCGGATACAATTCGATCCTT	0.994
nad4	856	286	CUA->UUA	Leu->Leu	Hydrophobicity->Hydrophobicity	TCACTCCTTTCATTTATACT	C->U	TAAGCGCGATTGCTATAATA	0.98
nad4	44	15	CCU->CUU	Pro->Leu	Hydrophobicity->Hydrophobicity	CTATTTCGATCTAAGTGGTC	C->U	TATTCTCTGTCCCGTGCTAG	0.974
nad4	107	36	CCG->CUG	Pro->Leu	Hydrophobicity->Hydrophobicity	TCCAAATTCTTCAATAAGAC	C->U	GATACGATTGATTGGTCTGT	0.963
nad4	30	10	UUC->UUU	Phe->Phe	Hydrophobicity->Hydrophobicity	CATTTCTGTGAATGCTATTT	C->U	GATCTAAGTGGTCCTATTCT	0.923
nad4L	41	14	UCU->UUU	Ser->Phe	Hydrophilicity->Hydrophobicity	CACTTTTTCTATGATCATCT	C->U	TATTTTAGGTATTCGGGGAA	1
nad4L	95	32	UCA->UUA	Ser->Leu	Hydrophilicity->Hydrophobicity	ACGAAATATTCTTATTATGT	C->U	AATGCCAATTGAATCAATGT	1
nad4L	100	34	CCA->UCA	Pro->Ser	Hydrophobicity->Hydrophilicity	ATATTCTTATTATGTCAATG	C->U	CAATTGAATCAATGTTATTA	1
nad4L	110	37	UCA->UUA	Ser->Leu	Hydrophilicity->Hydrophobicity	TATGTCAATGCCAATTGAAT	C->U	AATGTTATTAGCTGTCAATT	1
nad4L	179	60	UCA->UUA	Ser->Leu	Hydrophilicity->Hydrophobicity	GGATGATATGATGGGTCAAT	C->U	ATTTGCTTCATTAGTTCCAA	1
nad4L	281	94	UCU->UUU	Ser->Phe	Hydrophilicity->Hydrophobicity	AGGGACTATTGCTGTCGAAT	C->U	TATAAATTGCATTCAAGGTT	0.999
nad4L	55	19	CGG->UGG	Arg->Trp	Hydrophilicity->Hydrophobicity	TCATCTCTATTTTAGGTATT	C->U	GGGGAATCCTCCTTAATAGA	0.998
nad4L	188	63	UCA->UUA	Ser->Leu	Hydrophilicity->Hydrophobicity	GATGGGTCAATCATTTGCTT	C->U	ATTAGTTCCAACAGTGGCAG	0.997
nad4L	197	66	CCA->CUA	Pro->Leu	Hydrophobicity->Hydrophobicity	ATCATTTGCTTCATTAGTTC	C->U	AACAGTGGCAGCTGCGGAAT	0.996
nad5	1490	497	CCC->CUC	Pro->Leu	Hydrophobicity->Hydrophobicity	CAATTTTTGGGCCAATTCCC	C->U	CTTCGTACTACCAAAAAATG	0.999
nad5	1859	620	UCU->UUU	Ser->Phe	Hydrophilicity->Hydrophobicity	AAGTCAACTTCAAAGTGGAT	C->U	TGTTTATCATTATGCCTTTG	0.998
nad5	1901	634	CCA->CUA	Pro->Leu	Hydrophobicity->Hydrophobicity	AATGTTACTTGGTTCAACTC	C->U	ATTTGTGACCTTTTCTCGTA	0.998
nad5	1916	639	UCU->UUU	Ser->Phe	Hydrophilicity->Hydrophobicity	AACTCCATTTGTGACCTTTT	C->U	TCGTATGTGGGACTCTCTAT	0.998
nad5	1918	640	CGU->UGU	Arg->Cys	Hydrophilicity->Hydrophilicity	CTCCATTTGTGACCTTTTCT	C->U	GTATGTGGGACTCTCTATCT	0.997
nad5	1580	527	UCA->UUA	Ser->Leu	Hydrophilicity->Hydrophobicity	ACCTATTCTGTTTAGTACTT	C->U	AGGTGCTTCTCTAGCGTATA	0.996
nad5	1895	632	UCA->UUA	Ser->Leu	Hydrophilicity->Hydrophobicity	CTTTGCAATGTTACTTGGTT	C->U	AACTCCATTTGTGACCTTTT	0.993
nad5	1589	530	UCU->UUU	Ser->Phe	Hydrophilicity->Hydrophobicity	GTTTAGTACTTCAGGTGCTT	C->U	TCTAGCGTATAATGTAAATC	0.991
nad5	1550	517	ACA->AUA	Thr->Ile	Hydrophilicity->Hydrophobicity	GTTTGCTGCCCCAACCATTA	C->U	AAAACTAATACCTATTCTGT	0.979
nad5	1958	653	UCG->UUG	Ser->Leu	Hydrophilicity->Hydrophobicity	TTCTTGGGTAGATTCTAGAT	C->U	GTCTTTCATTTTGTTAGTGA	0.934
nad6	89	30	CCC->CUC	Pro->Leu	Hydrophobicity->Hydrophobicity	GGTACATTCCGTTTTGTTTC	C->U	CATCCTAGTCTTTTGTGACA	1
nad6	146	49	UCC->UUC	Ser->Phe	Hydrophilicity->Hydrophobicity	TTTGTTAGGTCTCGACTTCT	C->U	CGCTATGATCTCCCCAGTAG	1
nad6	191	64	UCA->UUA	Ser->Leu	Hydrophilicity->Hydrophobicity	TATAGGAGCTATTGCCGTTT	C->U	ATTCCTATTCGTGGTTATGA	1
nad6	26	9	CCU->CUU	Pro->Leu	Hydrophobicity->Hydrophobicity	ACTTTCTGTTTTGTCGAGCC	C->U	TGCTTTGGTCTCTGGTTTGA	0.999
nad6	446	149	UCC->UUC	Ser->Phe	Hydrophilicity->Hydrophobicity	TTTACTTTATACCTACTATT	C->U	CGTCTGGTTTTTGGTTTCTA	0.999
nad6	158	53	UCC->UUC	Ser->Phe	Hydrophilicity->Hydrophobicity	CGACTTCTCCGCTATGATCT	C->U	CCCAGTAGTTCATATAGGAG	0.998
nad6	169	57	CAU->UAU	His->Tyr	Hydrophilicity->Hydrophilicity	CTATGATCTCCCCAGTAGTT	C->U	ATATAGGAGCTATTGCCGTT	0.998
nad6	569	190	UCU->UUU	Ser->Phe	Hydrophilicity->Hydrophobicity	CCGACGAAATGCCTTGGATT	C->U	TAGGAGGACTATAATGAGGA	0.998
nad6	161	54	CCA->CUA	Pro->Leu	Hydrophobicity->Hydrophobicity	CTTCTCCGCTATGATCTCCC	C->U	AGTAGTTCATATAGGAGCTA	0.996
nad6	88	30	CCC->UCC	Pro->Ser	Hydrophobicity->Hydrophilicity	CGGTACATTCCGTTTTGTTT	C->U	CCATCCTAGTCTTTTGTGAC	0.986
nad7	83	28	UCA->UUA	Ser->Leu	Hydrophilicity->Hydrophobicity	TGCTCATGGTGTTTCACGAT	C->U	AGTATTGGAAATGAACGGAG	1
nad7	383	128	UCA->UUA	Ser->Leu	Hydrophilicity->Hydrophobicity	TGCTATGGATGTGGGAGCAT	C->U	AACTCCGTTCCTTTGGGCTT	1
nad7	445	149	CCG->UCG	Pro->Ser	Hydrophobicity->Hydrophilicity	TGGAATTCTATGAAAGAGTC	C->U	CGGGAGCCAGGATGCATGCC	1
nad7	578	193	UCA->UUA	Ser->Leu	Hydrophilicity->Hydrophobicity	CGACGAATTAGAAGAGATGT	C->U	AACCGGCAACCGTATCTGGA	1
nad7	698	233	UCG->UUG	Ser->Leu	Hydrophilicity->Hydrophobicity	TCCTGGGGTATGCTGGGATT	C->U	GCGAAGAGCAGCACCTTACG	1
nad7	724	242	CAU->UAU	His->Tyr	Hydrophilicity->Hydrophilicity	GAGCAGCACCTTACGATGTT	C->U	ATGACCAATCGGATCTTGAC	1
nad7	739	247	CUU->UUU	Leu->Phe	Hydrophobicity->Hydrophobicity	ATGTTCATGACCAATCGGAT	C->U	TTGACGTACCAGTAGGTACC	1
nad7	769	257	CGC->UGC	Arg->Cys	Hydrophilicity->Hydrophilicity	CAGTAGGTACCAGAGGAGAT	C->U	GCTATGATCGTTACTGTATC	1
nad7	137	46	UCA->UUA	Ser->Leu	Hydrophilicity->Hydrophobicity	TGCGGAACCACATATTGGAT	C->U	ACTCCATAGAGGGACTGAGA	0.999
nad7	244	82	CAU->UAU	His->Tyr	Hydrophilicity->Hydrophilicity	CGATGGCCCAAGAACACGCT	C->U	ATTCTTCAGCCGTAGAGAGA	0.999
nad7	344	115	UCA->UUA	Ser->Leu	Hydrophilicity->Hydrophobicity	AACTCGAATTTCAAATCATT	C->U	ACTTGCTTCAACTACTCATG	0.999
nad7	353	118	UCA->UUA	Ser->Leu	Hydrophilicity->Hydrophobicity	TTCAAATCATTCACTTGCTT	C->U	AACTACTCATGCTATGGATG	0.999
nad7	734	245	UCG->UUG	Ser->Leu	Hydrophilicity->Hydrophobicity	TTACGATGTTCATGACCAAT	C->U	GGATCTTGACGTACCAGTAG	0.999
nad7	836	279	CCU->CUU	Pro->Leu	Hydrophobicity->Hydrophobicity	TCGGATCATTGTGCAATGTC	C->U	TAATCAAATGCCTAGTGGCA	0.999
nad7	926	309	UCA->UUA	Ser->Leu	Hydrophilicity->Hydrophobicity	GAAACTATCCATGGAATCCT	C->U	AATTCACCATTTCGAACTTT	0.999
nad7	973	325	CCU->UCU	Pro->Ser	Hydrophobicity->Hydrophilicity	AAGGTTTTTCCGTACCAGCT	C->U	CTTCTACCTATACCGCAGTT	0.999
nad7	1088	363	UCA->UUA	Ser->Leu	Hydrophilicity->Hydrophobicity	AGCACCTGGCTTTGCCCATT	C->U	ACAAGGACTCGATTCTATGT	0.999
nad7	1103	368	UCU->UUU	Ser->Phe	Hydrophilicity->Hydrophobicity	CCATTCACAAGGACTCGATT	C->U	TATGTCCAAACATCACATGC	0.999
nad7	1124	375	CCA->CUA	Pro->Leu	Hydrophobicity->Hydrophobicity	TATGTCCAAACATCACATGC	C->U	AGCAGATGTAGTCACCATCA	0.999
nad7	44	15	UCC->UUC	Ser->Phe	Hydrophilicity->Hydrophobicity	CAAGAATTTCACTTCGAATT	C->U	CGGACCTCAACATCCTGCTG	0.998
nad7	533	178	UCC->UUC	Ser->Phe	Hydrophilicity->Hydrophobicity	ATGTCGAGATATTGATTCCT	C->U	CACACAACAATTTGCTTCTC	0.998
nad7	679	227	CCU->UCU	Pro->Ser	Hydrophobicity->Hydrophilicity	GTGGTGTAATGTTAAGAGGT	C->U	CTGGGGTATGCTGGGATTCG	0.997
nad7	38	13	UCG->UUG	Ser->Leu	Hydrophilicity->Hydrophobicity	GCAAATCAAGAATTTCACTT	C->U	GAATTCCGGACCTCAACATC	0.996
nad7	45	15	UCC->UCU	Ser->Ser	Hydrophilicity->Hydrophilicity	AAGAATTTCACTTCGAATTC	C->U	GGACCTCAACATCCTGCTGC	0.996
nad7	335	112	UCA->UUA	Ser->Leu	Hydrophilicity->Hydrophobicity	CTGTGAAATAACTCGAATTT	C->U	AAATCATTCACTTGCTTCAA	0.994
nad7	251	84	UCA->UUA	Ser->Leu	Hydrophilicity->Hydrophobicity	CCAAGAACACGCTCATTCTT	C->U	AGCCGTAGAGAGACTTTTGA	0.993
nad7	77	26	UCA->UUA	Ser->Leu	Hydrophilicity->Hydrophobicity	TCCTGCTGCTCATGGTGTTT	C->U	ACGATCAGTATTGGAAATGA	0.991
nad7	789	263	AUC->AUU	Ile->Ile	Hydrophobicity->Hydrophobicity	CGCTATGATCGTTACTGTAT	C->U	CGTATCGAAGAGATGCGACA	0.922
nad9	328	110	CGG->UGG	Arg->Trp	Hydrophilicity->Hydrophobicity	GTCTATTTCCATCAGCCGGC	C->U	GGTGGGAGCGAGAAGTATGG	0.999
nad9	92	31	UCU->UUU	Ser->Phe	Hydrophilicity->Hydrophobicity	ATCGGAACATGGGAATAGAT	C->U	TTATACCAATACTGACTACC	0.998
nad9	167	56	UCG->UUG	Ser->Leu	Hydrophilicity->Hydrophobicity	CTATACAAGGGTTCAAGTTT	C->U	GATCGATATTTGCGGAGTGG	0.998
nad9	223	75	CAU->UAU	His->Tyr	Hydrophilicity->Hydrophilicity	AACGCAGATTTGAAGTTGTC	C->U	ATAATTTACTGAGTACTCGG	0.998
nad9	368	123	UCC->UUC	Ser->Phe	Hydrophilicity->Hydrophobicity	GGATATGTCTGGTGTTTCTT	C->U	CATCAATCATCCGGATTTAC	0.998
nad9	398	133	UCA->UUA	Ser->Leu	Hydrophilicity->Hydrophobicity	TCCGGATTTACGCCGTATAT	C->U	AACAGATTATGGTTTCGAGG	0.998
nad9	298	100	CCG->UCG	Pro->Ser	Hydrophobicity->Hydrophilicity	ACGAAGTAACACGAATATCT	C->U	CGGTAGTCAGTCTATTTCCA	0.996
nad9	113	38	CCA->CUA	Pro->Leu	Hydrophobicity->Hydrophobicity	TTATACCAATACTGACTACC	C->U	ATTTCCATTGTTGTGCTTTC	0.995
nad9	356	119	UCU->UUU	Ser->Phe	Hydrophilicity->Hydrophobicity	GCGAGAAGTATGGGATATGT	C->U	TGGTGTTTCTTCCATCAATC	0.99
nad9	190	64	CAU->UAU	His->Tyr	Hydrophilicity->Hydrophilicity	TCGATATTTGCGGAGTGGAT	C->U	ATCCCTCTCGAAAACGCAGA	0.939
rpl16	51	17	UGC->UGU	Cys->Cys	Hydrophilicity->Hydrophilicity	GAATTTCAGGTGTCAAAGTG	C->U	GGATCTCATATAGTCAAAAT	1
rpl16	245	82	ACA->AUA	Thr->Ile	Hydrophilicity->Hydrophobicity	TGAAGCAGCGCGTCGGGCTA	C->U	AATCGGACAATTCCATCGTG	1
rpl16	185	62	ACC->AUC	Thr->Ile	Hydrophilicity->Hydrophobicity	TGGTTTTGGAAGATATGGCA	C->U	CAAAAGTTGTAGAGCTGGTC	0.999
rpl16	416	139	CCA->CUA	Pro->Leu	Hydrophobicity->Hydrophobicity	TGTGTCCACGGGACAAATCC	C->U	ATTTGAAATGGATGGTGTGA	0.999
rpl16	142	48	CGC->UGC	Arg->Cys	Hydrophilicity->Hydrophilicity	AATGCAGATGTAGTAGGGGT	C->U	GCGAACCGGATGGTACACAA	0.998
rpl16	313	105	CUC->UUC	Leu->Phe	Hydrophobicity->Hydrophobicity	GTAAGATATGGGTAAGAGTT	C->U	TCGCAGATCTTCCTATTACG	0.998
rpl16	482	161	CCA->CUA	Pro->Leu	Hydrophobicity->Hydrophobicity	TAGATTAGCGGCGCATAAAC	C->U	ATGTTCGTCAACCAAGTTTG	0.998
rpl16	186	62	ACC->ACU	Thr->Thr	Hydrophilicity->Hydrophilicity	GGTTTTGGAAGATATGGCAC	C->U	AAAAGTTGTAGAGCTGGTCG	0.997
rpl16	488	163	UCG->UUG	Ser->Leu	Hydrophilicity->Hydrophobicity	AGCGGCGCATAAACCATGTT	C->U	GTCAACCAAGTTTGTTCAGT	0.992
rpl16	183	61	GGC->GGU	Gly->Gly	Hydrophobicity->Hydrophobicity	CTTGGTTTTGGAAGATATGG	C->U	ACCAAAAGTTGTAGAGCTGG	0.963
rpl16	402	134	UCC->UCU	Ser->Ser	Hydrophilicity->Hydrophilicity	GGTTGGATTGCTCGTGTGTC	C->U	ACGGGACAAATCCCATTTGA	0.903
rps1	131	44	CCU->CUU	Pro->Leu	Hydrophobicity->Hydrophobicity	GTTCTTGGTGGATGCAGGCC	C->U	TGGTACCCCCAAAATTTGTA	0.99
rps1	215	72	UCC->UUC	Ser->Phe	Hydrophilicity->Hydrophobicity	GTTTGAGAATAAGGTGGGAT	C->U	CAAGAATGTAGTGGCTGGTG	0.963
rps1	71	24	UCA->UUA	Ser->Leu	Hydrophilicity->Hydrophobicity	ATTATGTAGTGGAAACGCCT	C->U	ACAATCTTCAGTTTTACGCT	0.933
rps12	71	24	UCG->UUG	Ser->Leu	Hydrophilicity->Hydrophobicity	CACGGACCGTACTCGAGCTT	C->U	GGATCAATGTCCCCAGAAGC	1
rps12	289	97	CGU->UGU	Arg->Cys	Hydrophilicity->Hydrophilicity	CGCCAGGTGTGAAATCCCAT	C->U	GTATTCGAGGAGTCAAGGAT	1
rps12	196	66	CAC->UAC	His->Tyr	Hydrophilicity->Hydrophilicity	ATCGACATGATATATTTGCT	C->U	ACATTCCAGGCGAAGGTCAT	0.999
rps12	221	74	UCG->UUG	Ser->Leu	Hydrophilicity->Hydrophobicity	TCCAGGCGAAGGTCATAATT	C->U	GCAGGAACATTCTATAGTCT	0.999
rps12	284	95	UCC->UUC	Ser->Phe	Hydrophilicity->Hydrophobicity	AGATTCGCCAGGTGTGAAAT	C->U	CCATCGTATTCGAGGAGTCA	0.998
rps12	269	90	UCG->UUG	Ser->Leu	Hydrophilicity->Hydrophobicity	AGGAGGTAGAGTGAAAGATT	C->U	GCCAGGTGTGAAATCCCATC	0.995
rps13	287	96	UCG->UUG	Ser->Leu	Hydrophilicity->Hydrophobicity	AATTCGTCATCAAGATGGAT	C->U	GCCCTTACGCGGTCAACGAA	0.999
rps13	256	86	CGU->UGU	Arg->Cys	Hydrophilicity->Hydrophilicity	AACGATTAATTTCTATTTCT	C->U	GTTATCGTGGAATTCGTCAT	0.998
rps13	56	19	UCA->UUA	Ser->Leu	Hydrophilicity->Hydrophobicity	TGAACAAGTCAGAATTGCCT	C->U	AACAAAAATGGATGGAATTG	0.989
rps13	26	9	UCA->UUA	Ser->Leu	Hydrophilicity->Hydrophobicity	ATATATCTCAGGAGCTAGAT	C->U	ACTTCCCGATGAACAAGTCA	0.985
rps19	163	55	CCU->UCU	Pro->Ser	Hydrophobicity->Hydrophilicity	TCATTTACAATGGAAAAACT	C->U	CTGTTCGTTGTAAGATCACT	0.992
rps19	116	39	UCG->UUG	Ser->Leu	Hydrophilicity->Hydrophobicity	GTCACGTAGATCTTCTATTT	C->U	GCCGGAATTCGTTGATTGCT	0.981
rps19	138	46	UCC->UCU	Ser->Ser	Hydrophilicity->Hydrophilicity	CCGGAATTCGTTGATTGCTC	C->U	GTACTCATTTACAATGGAAA	0.974
rps19	164	55	CCU->CUU	Pro->Leu	Hydrophobicity->Hydrophobicity	CATTTACAATGGAAAAACTC	C->U	TGTTCGTTGTAAGATCACTG	0.974
rps19	76	26	CUG->UUG	Leu->Leu	Hydrophobicity->Hydrophobicity	TAAAGAAGAACAGAGAAAGT	C->U	TGATGAGCAGGAAAATTTGG	0.921
rps2	556	186	CCU->UCU	Pro->Ser	Hydrophobicity->Hydrophilicity	ATCCCATCCCAGCGAATGAT	C->U	CTATACAGTTCGTATATCTA	0.972
rps2	485	162	CCA->CUA	Pro->Leu	Hydrophobicity->Hydrophobicity	TCGATCACAAATACCTATTC	C->U	ATCCTTAGTTGATTCTACGA	0.969
rps2	179	60	CCC->CUC	Pro->Leu	Hydrophobicity->Hydrophobicity	TCTTCATTTTATAGGATCTC	C->U	CATTCGTCAAAAAGGCCGTT	0.944
rps3	1621	541	CGG->UGG	Arg->Trp	Hydrophilicity->Hydrophobicity	GAATTTCAGGTGTCAAAGTG	C->U	GGATCTCATATAGTCAAAAT	1
rps3	64	22	CGG->UGG	Arg->Trp	Hydrophilicity->Hydrophobicity	ATCGTAGTTCAGATCCAAGT	C->U	GGTTCAGTGATTATTATTAT	0.999
rps3	58	20	CCA->UCA	Pro->Ser	Hydrophobicity->Hydrophilicity	ATCTGAATCGTAGTTCAGAT	C->U	CAAGTCGGTTCAGTGATTAT	0.996
rps3	1019	340	CCA->CUA	Pro->Leu	Hydrophobicity->Hydrophobicity	CGGTGCTACCTTCTTTTTTC	C->U	AAGGGATGGGGTTGGGGTGT	0.996
rps3	1607	536	UCA->UUA	Ser->Leu	Hydrophilicity->Hydrophobicity	ATCTACTCGTAACGGAATTT	C->U	AGGTGTCAAAGTGCGGATCT	0.996
rps3	707	236	UCG->UUG	Ser->Leu	Hydrophilicity->Hydrophobicity	GCGCCCCTCCTTGAATTATT	C->U	GGTCATGCAATACTTTTTTA	0.995
rps3	92	31	UCA->UUA	Ser->Leu	Hydrophilicity->Hydrophobicity	TGATTATTATTATGGTAAAT	C->U	ATTGTATCAAGATGTCAATC	0.994
rps3	1576	526	CCU->UCU	Pro->Ser	Hydrophobicity->Hydrophilicity	ACCAGAAAATCGATTATGCT	C->U	CTGCGGAAGTATCTACTCGT	0.992
rps3	878	293	UCU->UUU	Ser->Phe	Hydrophilicity->Hydrophobicity	CGCTTTTTTTTTAGAAAGCT	C->U	TACCAGCGAGAAAAAGTGTT	0.99
rps3	69	23	UUC->UUU	Phe->Phe	Hydrophobicity->Hydrophobicity	AGTTCAGATCCAAGTCGGTT	C->U	AGTGATTATTATTATGGTAA	0.987
rps4	335	112	CCG->CUG	Pro->Leu	Hydrophobicity->Hydrophobicity	TCTTCCTCAAGCAAGGCAGC	C->U	GATAAGTCATCGAAGGGTTT	0.997
rps4	947	316	UCU->UUU	Ser->Phe	Hydrophilicity->Hydrophobicity	AACACTAAAAGCTGTGGTAT	C->U	TTATGGACCTAACATAGGTC	0.997
rps4	1007	336	CCU->CUU	Pro->Leu	Hydrophobicity->Hydrophobicity	ATTGAAAGATCCAAACCTTC	C->U	TCTTCGGAGCGGAAACGGAC	0.996
rps4	911	304	UCG->UUG	Ser->Leu	Hydrophilicity->Hydrophobicity	CGAACTACCTACTCATTATT	C->U	GGAGGTGAATCATAGAACAC	0.995
rps4	1012	338	CGG->UGG	Arg->Trp	Hydrophilicity->Hydrophobicity	AAGATCCAAACCTTCCTCTT	C->U	GGAGCGGAAACGGACGTGGC	0.995
rps4	278	93	UCG->UUG	Ser->Leu	Hydrophilicity->Hydrophobicity	ACTCAATCAAGAAACAAGAT	C->U	GGACGTGATTCCGGTTCGTC	0.994
rps4	49	17	CGG->UGG	Arg->Trp	Hydrophilicity->Hydrophobicity	GTCTACTTCCAGGAAATGTT	C->U	GGAACAGAGAACTTTCTCTA	0.993
rps4	998	333	CCA->CUA	Pro->Leu	Hydrophobicity->Hydrophobicity	CGACATAAGATTGAAAGATC	C->U	AAACCTTCCTCTTCGGAGCG	0.991
rps4	482	161	UCA->UUA	Ser->Leu	Hydrophilicity->Hydrophobicity	ATCTTTCTATATCGACATAT	C->U	AGTTGGAAAAATCATAGGCA	0.989
rps4	164	55	UCA->UUA	Ser->Leu	Hydrophilicity->Hydrophobicity	TCTAAACAGTAACATCAAAT	C->U	ACAAACTACACGAAAGTTGT	0.988
rps4	922	308	CAU->UAU	His->Tyr	Hydrophilicity->Hydrophilicity	CTCATTATTCGGAGGTGAAT	C->U	ATAGAACACTAAAAGCTGTG	0.985
rps4	882	294	AUC->AUU	Ile->Ile	Hydrophobicity->Hydrophobicity	TTTACTAGGAAGATAAGAAT	C->U	AAAAGGATCGAACTACCTAC	0.982
rps4	38	13	CCA->CUA	Pro->Leu	Hydrophobicity->Hydrophobicity	TAAAACGTGTCGTCTACTTC	C->U	AGGAAATGTTCGGAACAGAG	0.95
rps4	290	97	CCG->CUG	Pro->Leu	Hydrophobicity->Hydrophobicity	AACAAGATCGGACGTGATTC	C->U	GGTTCGTCTCCATTTTAGTG	0.922
rps4	402	134	CAC->CAU	His->His	Hydrophilicity->Hydrophilicity	ACTCATTTGAAAGTTTCCCA	C->U	GGTGATCTAATATCTTTTAA	0.903
rps7	332	111	UCA->UUA	Ser->Leu	Hydrophilicity->Hydrophobicity	GATAAGCTTAGAGAAATGTT	C->U	ATTTGCTGAGATACTGGATG	0.996
rps7	277	93	CUU->UUU	Leu->Phe	Hydrophobicity->Hydrophobicity	CCTTAGCTATTCGTTGGATC	C->U	TTGGAGCAGCTTTCAAACGA	0.956

[truncated: 1 more sheets: Table S11]
